# Supplementary material for: (E)-1-(2,4-Dinitro­phen­yl)-2-[1-(4-fluoro­phen­yl)ethyl­idene]hydrazine
Source: Acta Crystallogr Sect E Struct Rep Online. 2012 Jan 14;68(Pt 2):o398–9. doi: 10.1107/S1600536812000815 (PMC3275075; doi:10.1107/S1600536812000815)
Supplement: Supplementary file 1 [file e-68-0o398-sup1.cif]

##############################################################################
#                                                                            #
# This CIF contains the data in a paper accepted for publication in          #
# Acta Crystallographica Section E. It conforms to the requirements of       #
# Notes for Authors for Acta Crystallographica Section E, and has been       #
# peer reviewed under the auspices of the IUCr Commission on Journals.       #
#                                                                            #
# Full details of the Crystallographic Information File format               #
# are given in the paper "The Crystallographic Information File (CIF):       #
# a New Standard Archive File for Crystallography" by S. R. Hall, F. H.      #
# Allen and I. D. Brown [Acta Cryst. (1991), A47, 655-685].                  #
#                                                                            #
# The current version of the core CIF dictionary is obtainable from          #
# ftp://ftp.iucr.org/pub/cif_core.dic.                                       #
#                                                                            #
# Software is freely available for graphical display of the structure(s)     #
# in this CIF. For information consult the CIF software page                 #
# http://www.iucr.org/resources/cif/software.                                #
#                                                                            #
# This file may be used for bona fide research purposes within the           #
# scientific community so long as proper attribution is given to the journal # 
# article from which it was obtained.                                        #
#                                                                            #
##############################################################################
data_global
_audit_creation_method     'form.cif (version 2.0)'
_journal_data_validation_number     ?
_journal_date_recd_electronic     2012-01-07
_journal_date_accepted     2012-01-09
_journal_name_full     'Acta Crystallographica, Section E'
_journal_year     2012
_journal_volume     68
_journal_issue      2
_journal_page_first     o398
_journal_page_last     o399
_journal_paper_category     QO
_journal_paper_doi     10.1107/S1600536812000815
_journal_coeditor_code     HB6595
_publ_contact_author_name     'Prof. Fun Hoong-Kun'
_publ_contact_author_address
;
      X-ray Crystallography Unit
      School of Physics
      Universiti Sains Malaysia
      11800 USM, Penang
      MALAYSIA
;
_publ_contact_author_email     'hkfun@usm.my'
_publ_contact_author_fax     '6 04 6579150'
_publ_contact_author_phone     '6 04 6533652'
_publ_section_title
;
(<i>E</i>)-1-(2,4-Dinitrophenyl)-2-[1-(4-fluorophenyl)ethylidene]hydrazine
;
loop_
    _publ_author_name
    _publ_author_footnote
    _publ_author_address
    'Hoong-Kun Fun'
;
Visiting Professor, College of Pharmacy, King Saud University,
Riyadh, Saudi Arabia. Thomson Reuters ResearcherID: A-3561-2009.
;
;     X-ray Crystallography Unit
      School of Physics
      Universiti Sains Malaysia
      11800 USM, Penang
      Malaysia
;
    'Boonlerd Nilwanna' ?
;     Crystal Materials Research Unit
      Department of Chemistry
      Faculty of Science
      Prince of Songkla University
      Hat-Yai, Songkhla 90112
      Thailand
;
    'Suchada Chantrapromma'
;
Additional correspondence author, e-mail: suchada.c@psu.ac.th.
Thomson Reuters ResearcherID: A-5085-2009.
;
;     Crystal Materials Research Unit
      Department of Chemistry
      Faculty of Science
      Prince of Songkla University
      Hat-Yai, Songkhla 90112
      Thailand
;
    'Ibrahim Abdul Razak' ?
;     X-ray Crystallography Unit
      School of Physics
      Universiti Sains Malaysia
      11800 USM, Penang
      Malaysia
;
data_I
_audit_creation_method     SHELXL-97
_chemical_name_systematic
;
(<i>E</i>)-1-(2,4-Dinitrophenyl)-2-[1-(4-fluorophenyl)ethylidene]hydrazine
;
_chemical_name_common
;
;
_chemical_formula_moiety     'C14 H11 F N4 O4'
_chemical_formula_sum     'C14 H11 F N4 O4'
_chemical_formula_iupac     'C14 H11 F N4 O4'
_chemical_formula_weight     318.27
_chemical_melting_point     ?
_chemical_melting_point_gt     507
_chemical_melting_point_lt     508
_symmetry_cell_setting     triclinic
_symmetry_space_group_name_H-M     'P -1'
_symmetry_space_group_name_Hall     '-P 1'
loop_
    _symmetry_equiv_pos_as_xyz
    'x, y, z'
    '-x, -y, -z'
_cell_length_a     8.8278(3)
_cell_length_b     10.9177(4)
_cell_length_c     15.2698(6)
_cell_angle_alpha     100.649(3)
_cell_angle_beta     104.948(3)
_cell_angle_gamma     94.177(3)
_cell_volume     1386.10(9)
_cell_formula_units_Z     4
_cell_measurement_reflns_used     5084
_cell_measurement_theta_min     1.41
_cell_measurement_theta_max     25.50
_cell_measurement_temperature     100
_exptl_crystal_description     Plate
_exptl_crystal_colour     Orange
_exptl_crystal_size_max     0.32
_exptl_crystal_size_mid     0.30
_exptl_crystal_size_min     0.04
_exptl_crystal_density_diffrn     1.525
_exptl_crystal_density_meas     ?
_exptl_crystal_density_method     'not measured'
_exptl_crystal_F_000     656
_exptl_absorpt_coefficient_mu     0.123
_exptl_absorpt_correction_type     multi-scan
_exptl_absorpt_process_details     '(SADABS; Bruker, 2009)'
_exptl_absorpt_correction_T_min     0.9620
_exptl_absorpt_correction_T_max     0.9956
_exptl_special_details
;
The crystal was placed in the cold stream of an Oxford Cryosystems Cobra
open-flow nitrogen cryostat (Cosier & Glazer, 1986) operating at 100.0(1) K.
;
_diffrn_ambient_temperature     100
_diffrn_radiation_type     'MoK\a'
_diffrn_radiation_wavelength     0.71073
_diffrn_radiation_source     'sealed tube'
_diffrn_radiation_monochromator     'graphite'
_diffrn_measurement_device_type     'Bruker APEX DUO CCD'
_diffrn_measurement_method     '\f and \w scans'
_diffrn_detector_area_resol_mean     ?
_diffrn_reflns_number     19163
_diffrn_reflns_av_R_equivalents     0.0616
_diffrn_reflns_av_sigmaI/netI     0.0659
_diffrn_reflns_theta_min     1.41
_diffrn_reflns_theta_max     25.50
_diffrn_reflns_theta_full     25.50
_diffrn_measured_fraction_theta_max     0.984
_diffrn_measured_fraction_theta_full     0.984
_diffrn_reflns_limit_h_min     -10
_diffrn_reflns_limit_h_max     10
_diffrn_reflns_limit_k_min     -13
_diffrn_reflns_limit_k_max     13
_diffrn_reflns_limit_l_min     -18
_diffrn_reflns_limit_l_max     18
_diffrn_standards_number     0
_diffrn_standards_interval_count     ?
_diffrn_standards_interval_time     ?
_diffrn_standards_decay_%     ?
_refine_special_details
;
 Refinement of F^2^ against ALL reflections.  The weighted R-factor wR and
 goodness of fit S are based on F^2^, conventional R-factors R are based
 on F, with F set to zero for negative F^2^. The threshold expression of
 F^2^ > 2sigma(F^2^) is used only for calculating R-factors(gt) etc. and is
 not relevant to the choice of reflections for refinement.  R-factors based
 on F^2^ are statistically about twice as large as those based on F, and R-
 factors based on ALL data will be even larger.
;
_reflns_number_total     5084
_reflns_number_gt     3438
_reflns_threshold_expression     I>2\s(I)
_refine_ls_structure_factor_coef     Fsqd
_refine_ls_matrix_type     full
_refine_ls_R_factor_all     0.1068
_refine_ls_R_factor_gt     0.0662
_refine_ls_wR_factor_gt     0.1294
_refine_ls_wR_factor_ref     0.1437
_refine_ls_goodness_of_fit_ref     1.089
_refine_ls_restrained_S_all     1.089
_refine_ls_number_reflns     5084
_refine_ls_number_parameters     425
_refine_ls_number_restraints     0
_refine_ls_hydrogen_treatment     mixed
_refine_ls_weighting_scheme     calc
_refine_ls_weighting_details
         'calc w=1/[\s^2^(Fo^2^)+(0.0581P)^2^+0.5322P] where P=(Fo^2^+2Fc^2^)/3'
_atom_sites_solution_hydrogens     geom
_atom_sites_solution_primary     direct
_atom_sites_solution_secondary     difmap
_refine_ls_shift/su_max     0.001
_refine_ls_shift/su_mean     0.001
_refine_diff_density_max     0.251
_refine_diff_density_min     -0.335
_refine_ls_extinction_method     none
_refine_ls_extinction_coef     ?
loop_
    _atom_type_symbol
    _atom_type_description
    _atom_type_scat_dispersion_real
    _atom_type_scat_dispersion_imag
    _atom_type_scat_source
    'C' 'C' 0.0033 0.0016
                         'International Tables Vol C Tables 4.2.6.8 and 6.1.1.4'
    'H' 'H' 0.0000 0.0000
                         'International Tables Vol C Tables 4.2.6.8 and 6.1.1.4'
    'N' 'N' 0.0061 0.0033
                         'International Tables Vol C Tables 4.2.6.8 and 6.1.1.4'
    'O' 'O' 0.0106 0.0060
                         'International Tables Vol C Tables 4.2.6.8 and 6.1.1.4'
    'F' 'F' 0.0171 0.0103
                         'International Tables Vol C Tables 4.2.6.8 and 6.1.1.4'
_computing_data_collection     'APEX2 (Bruker, 2009)'
_computing_cell_refinement     'SAINT (Bruker, 2009)'
_computing_data_reduction     'SAINT (Bruker, 2009)'
_computing_structure_solution     'SHELXTL (Sheldrick, 2008)'
_computing_structure_refinement     'SHELXTL (Sheldrick, 2008)'
_computing_molecular_graphics     'SHELXTL (Sheldrick, 2008)'
_computing_publication_material
;
SHELXTL (Sheldrick, 2008) and PLATON (Spek, 2009)
;
loop_
    _atom_site_type_symbol
    _atom_site_label
    _atom_site_fract_x
    _atom_site_fract_y
    _atom_site_fract_z
    _atom_site_U_iso_or_equiv
    _atom_site_adp_type
    _atom_site_calc_flag
    _atom_site_refinement_flags
    _atom_site_occupancy
    _atom_site_symmetry_multiplicity
    _atom_site_disorder_assembly
    _atom_site_disorder_group
    F F1A -0.1138(2) 1.38191(18) 0.72609(13) 0.0384(5) Uani d . 1 1 . .
    O O1A 0.3270(2) 0.92455(19) 1.22388(13) 0.0232(5) Uani d . 1 1 . .
    O O2A 0.4748(3) 0.7798(2) 1.25503(14) 0.0327(6) Uani d . 1 1 . .
    O O3A 0.6854(2) 0.54065(19) 1.03711(14) 0.0248(5) Uani d . 1 1 . .
    O O4A 0.6408(3) 0.5739(2) 0.89707(14) 0.0302(6) Uani d . 1 1 . .
    N N1A 0.2023(3) 1.0454(2) 0.99313(15) 0.0172(6) Uani d . 1 1 . .
    N N2A 0.2674(3) 0.9835(2) 1.06150(17) 0.0187(6) Uani d . 1 1 . .
    H H1NA 0.265(4) 0.999(3) 1.119(2) 0.046(11) Uiso d . 1 1 . .
    N N3A 0.4076(3) 0.8423(2) 1.20111(16) 0.0217(6) Uani d . 1 1 . .
    N N4A 0.6260(3) 0.5974(2) 0.97652(17) 0.0203(6) Uani d . 1 1 . .
    C C1A 0.3535(3) 0.8886(3) 1.04164(19) 0.0176(7) Uani d . 1 1 . .
    C C2A 0.4241(3) 0.8195(3) 1.10755(18) 0.0168(7) Uani d . 1 1 . .
    C C3A 0.5136(3) 0.7243(3) 1.08624(19) 0.0184(7) Uani d . 1 1 . .
    H H3A 0.5611 0.6795 1.1317 0.022 Uiso calc R 1 1 . .
    C C4A 0.5318(3) 0.6963(3) 0.99885(19) 0.0173(7) Uani d . 1 1 . .
    C C5A 0.4620(3) 0.7613(3) 0.93140(19) 0.0186(7) Uani d . 1 1 . .
    H H5A 0.4753 0.7402 0.8708 0.022 Uiso calc R 1 1 . .
    C C6A 0.3753(3) 0.8549(3) 0.95216(19) 0.0199(7) Uani d . 1 1 . .
    H H6A 0.3284 0.8984 0.9057 0.024 Uiso calc R 1 1 . .
    C C7A 0.1274(3) 1.1388(3) 1.01561(19) 0.0196(7) Uani d . 1 1 . .
    C C8A 0.0606(3) 1.2029(3) 0.9396(2) 0.0199(7) Uani d . 1 1 . .
    C C9A -0.0301(3) 1.3018(3) 0.9510(2) 0.0233(7) Uani d . 1 1 . .
    H H9A -0.0515 1.3280 1.0090 0.028 Uiso calc R 1 1 . .
    C C10A -0.0891(4) 1.3619(3) 0.8797(2) 0.0267(8) Uani d . 1 1 . .
    H H10A -0.1507 1.4287 0.8879 0.032 Uiso calc R 1 1 . .
    C C11A -0.0561(4) 1.3223(3) 0.7965(2) 0.0260(7) Uani d . 1 1 . .
    C C12A 0.0323(3) 1.2265(3) 0.7816(2) 0.0256(7) Uani d . 1 1 . .
    H H12A 0.0530 1.2017 0.7233 0.031 Uiso calc R 1 1 . .
    C C13A 0.0904(4) 1.1669(3) 0.8530(2) 0.0225(7) Uani d . 1 1 . .
    H H13A 0.1517 1.1002 0.8435 0.027 Uiso calc R 1 1 . .
    C C14A 0.1104(4) 1.1822(3) 1.1112(2) 0.0260(8) Uani d . 1 1 . .
    H H14A 0.2150 1.1981 1.1563 0.039 Uiso calc R 1 1 . .
    H H14B 0.0443 1.1171 1.1259 0.039 Uiso calc R 1 1 . .
    H H14C 0.0608 1.2598 1.1141 0.039 Uiso calc R 1 1 . .
    F F1B 0.8852(2) 0.33781(18) 0.22701(13) 0.0398(5) Uani d . 1 1 . .
    O O1B 0.4912(3) 0.8092(2) 0.72701(13) 0.0279(5) Uani d . 1 1 . .
    O O2B 0.3390(3) 0.9487(2) 0.75796(13) 0.0313(6) Uani d . 1 1 . .
    O O3B 0.0791(2) 1.1726(2) 0.53970(14) 0.0298(5) Uani d . 1 1 . .
    O O4B 0.0896(3) 1.1249(2) 0.39717(14) 0.0304(6) Uani d . 1 1 . .
    N N1B 0.5742(3) 0.6777(2) 0.49060(16) 0.0207(6) Uani d . 1 1 . .
    N N2B 0.5224(3) 0.7463(2) 0.56024(18) 0.0213(6) Uani d . 1 1 . .
    H H1NB 0.550(4) 0.730(3) 0.613(2) 0.037(10) Uiso d . 1 1 . .
    N N3B 0.3997(3) 0.8863(2) 0.70341(16) 0.0234(6) Uani d . 1 1 . .
    N N4B 0.1260(3) 1.1111(2) 0.47797(17) 0.0241(6) Uani d . 1 1 . .
    C C1B 0.4235(3) 0.8318(3) 0.54087(19) 0.0199(7) Uani d . 1 1 . .
    C C2B 0.3639(3) 0.9045(3) 0.60923(18) 0.0194(7) Uani d . 1 1 . .
    C C3B 0.2684(3) 0.9967(3) 0.5887(2) 0.0208(7) Uani d . 1 1 . .
    H H3B 0.2318 1.0457 0.6354 0.025 Uiso calc R 1 1 . .
    C C4B 0.2279(3) 1.0158(3) 0.50028(19) 0.0186(7) Uani d . 1 1 . .
    C C5B 0.2787(3) 0.9430(3) 0.42980(19) 0.0206(7) Uani d . 1 1 . .
    H H5B 0.2467 0.9561 0.3682 0.025 Uiso calc R 1 1 . .
    C C6B 0.3737(3) 0.8539(3) 0.45026(19) 0.0205(7) Uani d . 1 1 . .
    H H6B 0.4075 0.8051 0.4023 0.025 Uiso calc R 1 1 . .
    C C7B 0.6699(3) 0.5988(3) 0.5147(2) 0.0205(7) Uani d . 1 1 . .
    C C8B 0.7261(3) 0.5269(3) 0.4389(2) 0.0223(7) Uani d . 1 1 . .
    C C9B 0.8137(4) 0.4275(3) 0.4514(2) 0.0252(7) Uani d . 1 1 . .
    H H9B 0.8379 0.4035 0.5096 0.030 Uiso calc R 1 1 . .
    C C10B 0.8665(4) 0.3627(3) 0.3798(2) 0.0281(8) Uani d . 1 1 . .
    H H10B 0.9259 0.2946 0.3885 0.034 Uiso calc R 1 1 . .
    C C11B 0.8308(4) 0.3995(3) 0.2966(2) 0.0279(8) Uani d . 1 1 . .
    C C12B 0.7444(4) 0.4969(3) 0.2808(2) 0.0301(8) Uani d . 1 1 . .
    H H12B 0.7212 0.5202 0.2223 0.036 Uiso calc R 1 1 . .
    C C13B 0.6921(4) 0.5602(3) 0.3525(2) 0.0257(7) Uani d . 1 1 . .
    H H13B 0.6319 0.6276 0.3427 0.031 Uiso calc R 1 1 . .
    C C14B 0.7249(4) 0.5802(3) 0.6127(2) 0.0298(8) Uani d . 1 1 . .
    H H14D 0.7731 0.6609 0.6544 0.045 Uiso calc R 1 1 . .
    H H14E 0.8031 0.5207 0.6164 0.045 Uiso calc R 1 1 . .
    H H14F 0.6345 0.5470 0.6312 0.045 Uiso calc R 1 1 . .
loop_
    _atom_site_aniso_label
    _atom_site_aniso_U_11
    _atom_site_aniso_U_22
    _atom_site_aniso_U_33
    _atom_site_aniso_U_12
    _atom_site_aniso_U_13
    _atom_site_aniso_U_23
    F1A 0.0397(12) 0.0405(12) 0.0411(12) 0.0156(10) 0.0087(9) 0.0230(10)
    O1A 0.0298(13) 0.0258(13) 0.0175(11) 0.0094(10) 0.0126(10) 0.0029(9)
    O2A 0.0506(16) 0.0371(14) 0.0176(11) 0.0195(12) 0.0133(11) 0.0129(11)
    O3A 0.0231(12) 0.0232(12) 0.0298(12) 0.0056(10) 0.0068(10) 0.0096(10)
    O4A 0.0372(14) 0.0340(14) 0.0250(12) 0.0134(11) 0.0178(11) 0.0037(10)
    N1A 0.0149(14) 0.0205(14) 0.0192(13) 0.0068(11) 0.0063(10) 0.0076(11)
    N2A 0.0236(15) 0.0207(15) 0.0161(13) 0.0090(12) 0.0095(11) 0.0063(11)
    N3A 0.0271(15) 0.0229(15) 0.0169(13) 0.0028(12) 0.0085(12) 0.0054(12)
    N4A 0.0187(14) 0.0190(14) 0.0237(14) 0.0021(11) 0.0076(11) 0.0038(12)
    C1A 0.0160(16) 0.0187(17) 0.0193(15) -0.0001(13) 0.0071(13) 0.0048(13)
    C2A 0.0199(17) 0.0186(16) 0.0120(14) 0.0012(13) 0.0060(12) 0.0015(12)
    C3A 0.0144(16) 0.0181(17) 0.0208(16) -0.0017(13) 0.0011(13) 0.0058(13)
    C4A 0.0160(16) 0.0166(16) 0.0204(16) 0.0020(13) 0.0078(13) 0.0024(13)
    C5A 0.0211(17) 0.0215(17) 0.0157(15) 0.0023(14) 0.0094(13) 0.0042(13)
    C6A 0.0204(18) 0.0230(18) 0.0174(15) 0.0016(14) 0.0064(13) 0.0057(13)
    C7A 0.0141(16) 0.0236(18) 0.0208(16) -0.0004(14) 0.0061(13) 0.0030(13)
    C8A 0.0139(16) 0.0203(17) 0.0236(16) -0.0003(13) 0.0039(13) 0.0025(13)
    C9A 0.0217(18) 0.0205(18) 0.0293(17) 0.0019(14) 0.0125(14) 0.0018(14)
    C10A 0.0190(18) 0.0195(18) 0.042(2) 0.0068(14) 0.0085(15) 0.0057(15)
    C11A 0.0224(18) 0.0265(19) 0.0308(18) 0.0062(15) 0.0027(14) 0.0157(15)
    C12A 0.0213(18) 0.033(2) 0.0248(17) 0.0045(15) 0.0081(14) 0.0097(15)
    C13A 0.0235(18) 0.0224(18) 0.0249(17) 0.0064(14) 0.0100(14) 0.0072(14)
    C14A 0.0309(19) 0.0259(19) 0.0244(17) 0.0087(15) 0.0131(15) 0.0037(14)
    F1B 0.0374(12) 0.0395(13) 0.0394(11) 0.0146(10) 0.0131(9) -0.0070(9)
    O1B 0.0352(14) 0.0316(14) 0.0193(11) 0.0074(11) 0.0068(10) 0.0108(10)
    O2B 0.0405(14) 0.0401(15) 0.0168(11) 0.0054(11) 0.0161(10) 0.0033(10)
    O3B 0.0299(13) 0.0322(14) 0.0301(13) 0.0082(11) 0.0157(11) 0.0009(10)
    O4B 0.0368(14) 0.0355(14) 0.0229(12) 0.0156(11) 0.0084(10) 0.0115(10)
    N1B 0.0231(15) 0.0203(15) 0.0197(13) 0.0030(12) 0.0090(11) 0.0022(11)
    N2B 0.0254(16) 0.0256(15) 0.0150(14) 0.0051(12) 0.0070(12) 0.0066(12)
    N3B 0.0272(16) 0.0280(16) 0.0153(13) -0.0014(13) 0.0083(12) 0.0039(12)
    N4B 0.0222(15) 0.0267(16) 0.0245(15) 0.0020(12) 0.0104(12) 0.0033(12)
    C1B 0.0191(17) 0.0210(17) 0.0194(16) -0.0026(14) 0.0048(13) 0.0064(13)
    C2B 0.0232(18) 0.0238(18) 0.0118(14) -0.0012(14) 0.0071(13) 0.0037(13)
    C3B 0.0188(17) 0.0236(18) 0.0211(16) 0.0006(14) 0.0104(13) 0.0010(13)
    C4B 0.0173(17) 0.0217(17) 0.0192(15) 0.0034(13) 0.0081(13) 0.0057(13)
    C5B 0.0218(18) 0.0250(18) 0.0154(15) 0.0016(14) 0.0061(13) 0.0042(13)
    C6B 0.0256(18) 0.0225(18) 0.0144(15) 0.0010(14) 0.0093(13) 0.0017(13)
    C7B 0.0159(17) 0.0215(18) 0.0231(16) -0.0005(14) 0.0016(13) 0.0084(14)
    C8B 0.0166(17) 0.0236(18) 0.0257(17) 0.0000(14) 0.0032(13) 0.0080(14)
    C9B 0.0223(18) 0.0210(18) 0.0309(18) 0.0027(14) 0.0033(14) 0.0079(14)
    C10B 0.0176(18) 0.0217(18) 0.041(2) 0.0056(14) 0.0015(15) 0.0050(15)
    C11B 0.0212(18) 0.0248(19) 0.0331(19) 0.0023(15) 0.0072(15) -0.0048(15)
    C12B 0.032(2) 0.032(2) 0.0258(17) 0.0075(16) 0.0073(15) 0.0064(15)
    C13B 0.0280(19) 0.0222(18) 0.0276(17) 0.0093(15) 0.0063(15) 0.0064(14)
    C14B 0.032(2) 0.037(2) 0.0239(17) 0.0096(16) 0.0063(15) 0.0136(15)
_geom_special_details
;
 All esds (except the esd in the dihedral angle between two l.s. planes)
 are estimated using the full covariance matrix.  The cell esds are taken
 into account individually in the estimation of esds in distances, angles
 and torsion angles; correlations between esds in cell parameters are only
 used when they are defined by crystal symmetry.  An approximate (isotropic)
 treatment of cell esds is used for estimating esds involving l.s. planes.
;
loop_
    _geom_bond_atom_site_label_1
    _geom_bond_atom_site_label_2
    _geom_bond_site_symmetry_2
    _geom_bond_distance
    _geom_bond_publ_flag
    F1A C11A . 1.365(3) ?
    O1A N3A . 1.241(3) ?
    O2A N3A . 1.229(3) ?
    O3A N4A . 1.235(3) ?
    O4A N4A . 1.235(3) ?
    N1A C7A . 1.296(3) ?
    N1A N2A . 1.373(3) ?
    N2A C1A . 1.364(3) ?
    N2A H1NA . 0.87(4) ?
    N3A C2A . 1.451(3) ?
    N4A C4A . 1.454(3) ?
    C1A C2A . 1.412(4) ?
    C1A C6A . 1.414(4) ?
    C2A C3A . 1.392(4) ?
    C3A C4A . 1.366(4) ?
    C3A H3A . 0.9500 ?
    C4A C5A . 1.397(4) ?
    C5A C6A . 1.360(4) ?
    C5A H5A . 0.9500 ?
    C6A H6A . 0.9500 ?
    C7A C8A . 1.480(4) ?
    C7A C14A . 1.499(4) ?
    C8A C9A . 1.402(4) ?
    C8A C13A . 1.406(4) ?
    C9A C10A . 1.382(4) ?
    C9A H9A . 0.9500 ?
    C10A C11A . 1.376(4) ?
    C10A H10A . 0.9500 ?
    C11A C12A . 1.370(4) ?
    C12A C13A . 1.377(4) ?
    C12A H12A . 0.9500 ?
    C13A H13A . 0.9500 ?
    C14A H14A . 0.9800 ?
    C14A H14B . 0.9800 ?
    C14A H14C . 0.9800 ?
    F1B C11B . 1.363(3) ?
    O1B N3B . 1.246(3) ?
    O2B N3B . 1.232(3) ?
    O3B N4B . 1.233(3) ?
    O4B N4B . 1.233(3) ?
    N1B C7B . 1.286(4) ?
    N1B N2B . 1.381(3) ?
    N2B C1B . 1.345(4) ?
    N2B H1NB . 0.84(3) ?
    N3B C2B . 1.445(3) ?
    N4B C4B . 1.455(4) ?
    C1B C6B . 1.411(4) ?
    C1B C2B . 1.427(4) ?
    C2B C3B . 1.388(4) ?
    C3B C4B . 1.363(4) ?
    C3B H3B . 0.9500 ?
    C4B C5B . 1.405(4) ?
    C5B C6B . 1.358(4) ?
    C5B H5B . 0.9500 ?
    C6B H6B . 0.9500 ?
    C7B C8B . 1.491(4) ?
    C7B C14B . 1.506(4) ?
    C8B C9B . 1.391(4) ?
    C8B C13B . 1.397(4) ?
    C9B C10B . 1.392(4) ?
    C9B H9B . 0.9500 ?
    C10B C11B . 1.370(4) ?
    C10B H10B . 0.9500 ?
    C11B C12B . 1.374(4) ?
    C12B C13B . 1.384(4) ?
    C12B H12B . 0.9500 ?
    C13B H13B . 0.9500 ?
    C14B H14D . 0.9800 ?
    C14B H14E . 0.9800 ?
    C14B H14F . 0.9800 ?
loop_
    _geom_angle_atom_site_label_1
    _geom_angle_atom_site_label_2
    _geom_angle_atom_site_label_3
    _geom_angle_site_symmetry_1
    _geom_angle_site_symmetry_3
    _geom_angle
    _geom_angle_publ_flag
    C7A N1A N2A . . 117.2(2) ?
    C1A N2A N1A . . 118.9(2) ?
    C1A N2A H1NA . . 113(2) ?
    N1A N2A H1NA . . 128(2) ?
    O2A N3A O1A . . 122.4(2) ?
    O2A N3A C2A . . 118.7(2) ?
    O1A N3A C2A . . 118.8(2) ?
    O3A N4A O4A . . 123.5(2) ?
    O3A N4A C4A . . 118.7(2) ?
    O4A N4A C4A . . 117.8(2) ?
    N2A C1A C2A . . 122.7(2) ?
    N2A C1A C6A . . 120.4(3) ?
    C2A C1A C6A . . 116.9(3) ?
    C3A C2A C1A . . 121.7(2) ?
    C3A C2A N3A . . 115.7(2) ?
    C1A C2A N3A . . 122.5(2) ?
    C4A C3A C2A . . 118.9(3) ?
    C4A C3A H3A . . 120.6 ?
    C2A C3A H3A . . 120.6 ?
    C3A C4A C5A . . 121.1(3) ?
    C3A C4A N4A . . 119.0(3) ?
    C5A C4A N4A . . 119.9(2) ?
    C6A C5A C4A . . 120.2(3) ?
    C6A C5A H5A . . 119.9 ?
    C4A C5A H5A . . 119.9 ?
    C5A C6A C1A . . 121.2(3) ?
    C5A C6A H6A . . 119.4 ?
    C1A C6A H6A . . 119.4 ?
    N1A C7A C8A . . 115.0(2) ?
    N1A C7A C14A . . 123.6(3) ?
    C8A C7A C14A . . 121.4(3) ?
    C9A C8A C13A . . 117.7(3) ?
    C9A C8A C7A . . 122.3(3) ?
    C13A C8A C7A . . 119.9(3) ?
    C10A C9A C8A . . 121.5(3) ?
    C10A C9A H9A . . 119.3 ?
    C8A C9A H9A . . 119.3 ?
    C11A C10A C9A . . 118.1(3) ?
    C11A C10A H10A . . 121.0 ?
    C9A C10A H10A . . 121.0 ?
    F1A C11A C12A . . 118.9(3) ?
    F1A C11A C10A . . 118.2(3) ?
    C12A C11A C10A . . 122.9(3) ?
    C11A C12A C13A . . 118.6(3) ?
    C11A C12A H12A . . 120.7 ?
    C13A C12A H12A . . 120.7 ?
    C12A C13A C8A . . 121.2(3) ?
    C12A C13A H13A . . 119.4 ?
    C8A C13A H13A . . 119.4 ?
    C7A C14A H14A . . 109.5 ?
    C7A C14A H14B . . 109.5 ?
    H14A C14A H14B . . 109.5 ?
    C7A C14A H14C . . 109.5 ?
    H14A C14A H14C . . 109.5 ?
    H14B C14A H14C . . 109.5 ?
    C7B N1B N2B . . 116.2(2) ?
    C1B N2B N1B . . 119.9(2) ?
    C1B N2B H1NB . . 122(2) ?
    N1B N2B H1NB . . 118(2) ?
    O2B N3B O1B . . 122.2(2) ?
    O2B N3B C2B . . 118.5(2) ?
    O1B N3B C2B . . 119.3(2) ?
    O3B N4B O4B . . 123.3(3) ?
    O3B N4B C4B . . 119.0(2) ?
    O4B N4B C4B . . 117.7(2) ?
    N2B C1B C6B . . 120.8(3) ?
    N2B C1B C2B . . 122.7(3) ?
    C6B C1B C2B . . 116.5(3) ?
    C3B C2B C1B . . 121.6(3) ?
    C3B C2B N3B . . 116.5(2) ?
    C1B C2B N3B . . 121.9(3) ?
    C4B C3B C2B . . 118.9(3) ?
    C4B C3B H3B . . 120.6 ?
    C2B C3B H3B . . 120.6 ?
    C3B C4B C5B . . 121.5(3) ?
    C3B C4B N4B . . 119.2(3) ?
    C5B C4B N4B . . 119.3(2) ?
    C6B C5B C4B . . 119.6(3) ?
    C6B C5B H5B . . 120.2 ?
    C4B C5B H5B . . 120.2 ?
    C5B C6B C1B . . 121.8(3) ?
    C5B C6B H6B . . 119.1 ?
    C1B C6B H6B . . 119.1 ?
    N1B C7B C8B . . 115.4(3) ?
    N1B C7B C14B . . 123.2(3) ?
    C8B C7B C14B . . 121.4(3) ?
    C9B C8B C13B . . 118.4(3) ?
    C9B C8B C7B . . 122.0(3) ?
    C13B C8B C7B . . 119.6(3) ?
    C8B C9B C10B . . 121.0(3) ?
    C8B C9B H9B . . 119.5 ?
    C10B C9B H9B . . 119.5 ?
    C11B C10B C9B . . 118.4(3) ?
    C11B C10B H10B . . 120.8 ?
    C9B C10B H10B . . 120.8 ?
    F1B C11B C10B . . 118.5(3) ?
    F1B C11B C12B . . 118.8(3) ?
    C10B C11B C12B . . 122.7(3) ?
    C11B C12B C13B . . 118.3(3) ?
    C11B C12B H12B . . 120.9 ?
    C13B C12B H12B . . 120.9 ?
    C12B C13B C8B . . 121.2(3) ?
    C12B C13B H13B . . 119.4 ?
    C8B C13B H13B . . 119.4 ?
    C7B C14B H14D . . 109.5 ?
    C7B C14B H14E . . 109.5 ?
    H14D C14B H14E . . 109.5 ?
    C7B C14B H14F . . 109.5 ?
    H14D C14B H14F . . 109.5 ?
    H14E C14B H14F . . 109.5 ?
loop_
    _geom_torsion_atom_site_label_1
    _geom_torsion_atom_site_label_2
    _geom_torsion_atom_site_label_3
    _geom_torsion_atom_site_label_4
    _geom_torsion_site_symmetry_1
    _geom_torsion_site_symmetry_2
    _geom_torsion_site_symmetry_3
    _geom_torsion_site_symmetry_4
    _geom_torsion
    _geom_torsion_publ_flag
    C7A N1A N2A C1A . . . . -176.9(3) ?
    N1A N2A C1A C2A . . . . -179.7(3) ?
    N1A N2A C1A C6A . . . . 0.1(4) ?
    N2A C1A C2A C3A . . . . -179.0(3) ?
    C6A C1A C2A C3A . . . . 1.2(4) ?
    N2A C1A C2A N3A . . . . 1.4(4) ?
    C6A C1A C2A N3A . . . . -178.4(3) ?
    O2A N3A C2A C3A . . . . 1.6(4) ?
    O1A N3A C2A C3A . . . . -178.8(3) ?
    O2A N3A C2A C1A . . . . -178.8(3) ?
    O1A N3A C2A C1A . . . . 0.8(4) ?
    C1A C2A C3A C4A . . . . -0.7(4) ?
    N3A C2A C3A C4A . . . . 178.9(3) ?
    C2A C3A C4A C5A . . . . -0.2(4) ?
    C2A C3A C4A N4A . . . . 179.6(2) ?
    O3A N4A C4A C3A . . . . 0.7(4) ?
    O4A N4A C4A C3A . . . . -180.0(3) ?
    O3A N4A C4A C5A . . . . -179.5(3) ?
    O4A N4A C4A C5A . . . . -0.1(4) ?
    C3A C4A C5A C6A . . . . 0.5(4) ?
    N4A C4A C5A C6A . . . . -179.3(3) ?
    C4A C5A C6A C1A . . . . 0.0(4) ?
    N2A C1A C6A C5A . . . . 179.4(3) ?
    C2A C1A C6A C5A . . . . -0.8(4) ?
    N2A N1A C7A C8A . . . . 179.5(2) ?
    N2A N1A C7A C14A . . . . 0.6(4) ?
    N1A C7A C8A C9A . . . . 176.9(3) ?
    C14A C7A C8A C9A . . . . -4.1(4) ?
    N1A C7A C8A C13A . . . . -4.5(4) ?
    C14A C7A C8A C13A . . . . 174.5(3) ?
    C13A C8A C9A C10A . . . . 0.2(4) ?
    C7A C8A C9A C10A . . . . 178.8(3) ?
    C8A C9A C10A C11A . . . . -0.1(4) ?
    C9A C10A C11A F1A . . . . -179.8(3) ?
    C9A C10A C11A C12A . . . . -0.1(5) ?
    F1A C11A C12A C13A . . . . 179.9(3) ?
    C10A C11A C12A C13A . . . . 0.2(5) ?
    C11A C12A C13A C8A . . . . -0.1(4) ?
    C9A C8A C13A C12A . . . . -0.1(4) ?
    C7A C8A C13A C12A . . . . -178.7(3) ?
    C7B N1B N2B C1B . . . . 179.3(3) ?
    N1B N2B C1B C6B . . . . -1.1(4) ?
    N1B N2B C1B C2B . . . . 179.1(3) ?
    N2B C1B C2B C3B . . . . 176.6(3) ?
    C6B C1B C2B C3B . . . . -3.2(4) ?
    N2B C1B C2B N3B . . . . -3.3(4) ?
    C6B C1B C2B N3B . . . . 176.9(3) ?
    O2B N3B C2B C3B . . . . 3.1(4) ?
    O1B N3B C2B C3B . . . . -176.5(3) ?
    O2B N3B C2B C1B . . . . -177.0(3) ?
    O1B N3B C2B C1B . . . . 3.4(4) ?
    C1B C2B C3B C4B . . . . 1.6(4) ?
    N3B C2B C3B C4B . . . . -178.5(3) ?
    C2B C3B C4B C5B . . . . 1.0(4) ?
    C2B C3B C4B N4B . . . . 179.1(3) ?
    O3B N4B C4B C3B . . . . 0.2(4) ?
    O4B N4B C4B C3B . . . . -179.0(3) ?
    O3B N4B C4B C5B . . . . 178.4(3) ?
    O4B N4B C4B C5B . . . . -0.8(4) ?
    C3B C4B C5B C6B . . . . -1.8(4) ?
    N4B C4B C5B C6B . . . . -179.9(3) ?
    C4B C5B C6B C1B . . . . 0.0(4) ?
    N2B C1B C6B C5B . . . . -177.5(3) ?
    C2B C1B C6B C5B . . . . 2.4(4) ?
    N2B N1B C7B C8B . . . . -179.2(2) ?
    N2B N1B C7B C14B . . . . -0.2(4) ?
    N1B C7B C8B C9B . . . . -171.8(3) ?
    C14B C7B C8B C9B . . . . 9.2(4) ?
    N1B C7B C8B C13B . . . . 8.9(4) ?
    C14B C7B C8B C13B . . . . -170.2(3) ?
    C13B C8B C9B C10B . . . . 0.1(4) ?
    C7B C8B C9B C10B . . . . -179.3(3) ?
    C8B C9B C10B C11B . . . . 0.3(5) ?
    C9B C10B C11B F1B . . . . 178.7(3) ?
    C9B C10B C11B C12B . . . . -0.4(5) ?
    F1B C11B C12B C13B . . . . -178.9(3) ?
    C10B C11B C12B C13B . . . . 0.2(5) ?
    C11B C12B C13B C8B . . . . 0.2(5) ?
    C9B C8B C13B C12B . . . . -0.4(5) ?
    C7B C8B C13B C12B . . . . 179.0(3) ?
loop_
    _geom_hbond_atom_site_label_D
    _geom_hbond_atom_site_label_H
    _geom_hbond_atom_site_label_A
    _geom_hbond_site_symmetry_A
    _geom_hbond_distance_DH
    _geom_hbond_distance_HA
    _geom_hbond_distance_DA
    _geom_hbond_angle_DHA
    _geom_hbond_publ_flag
    N2A H1NA O1A . 0.87(3) 1.90(3) 2.609(3) 137(3) y
    N2B H1NB O1B . 0.84(3) 2.01(3) 2.603(3) 128(3) y
    C5A H5A O1B . 0.95 2.48 3.329(3) 148 y
    C5B H5B O1A 1_554 0.95 2.46 3.253(3) 141 y
    C6A H6A O2B . 0.95 2.44 3.260(4) 144 y
    C6B H6B O2A 1_554 0.95 2.44 3.305(4) 151 y
    C10A H10A O4A 1_465 0.95 2.53 3.466(4) 169 y
    C10B H10B O4B 1_645 0.95 2.43 3.379(4) 174 y
    C13B H13B O2A 1_554 0.95 2.58 3.487(4) 159 y
    C14B H14E F1A 1_645 0.98 2.47 3.205(4) 131 y
_iucr_refine_instructions_details
;
TITL lf10_0m in P-1  (100K)
CELL 0.71073   8.8278  10.9177  15.2698 100.649 104.948  94.177
ZERR    4.00   0.0003   0.0004   0.0006   0.003   0.003   0.003
LATT  1
SFAC C H N O F
UNIT56 44 16 16 4
TEMP -173.000
SIZE 0.036 0.297 0.316
L.S. 10
BOND $H
OMIT -4 51
FMAP 2 1 60
PLAN 20
OMIT 1 1 0
OMIT -1 -1 2
ACTA
CONF
WGHT    0.058100    0.532200
FVAR       0.23319
F1A   5   -0.113780    1.381913    0.726087    11.00000    0.03966    0.04050 =
         0.04114    0.02304    0.00869    0.01564
O1A   4    0.327023    0.924550    1.223876    11.00000    0.02977    0.02585 =
         0.01753    0.00293    0.01258    0.00939
O2A   4    0.474794    0.779787    1.255029    11.00000    0.05065    0.03713 =
         0.01765    0.01286    0.01333    0.01947
O3A   4    0.685440    0.540655    1.037109    11.00000    0.02307    0.02319 =
         0.02977    0.00964    0.00679    0.00560
O4A   4    0.640755    0.573927    0.897074    11.00000    0.03716    0.03397 =
         0.02501    0.00368    0.01776    0.01337
N1A   3    0.202261    1.045414    0.993130    11.00000    0.01493    0.02046 =
         0.01923    0.00763    0.00634    0.00684
N2A   3    0.267403    0.983483    1.061505    11.00000    0.02359    0.02067 =
         0.01607    0.00631    0.00945    0.00895
H1NA  2    0.264812    0.998798    1.118903    11.00000    0.04615
N3A   3    0.407625    0.842276    1.201114    11.00000    0.02708    0.02295 =
         0.01689    0.00540    0.00855    0.00281
N4A   3    0.625962    0.597389    0.976516    11.00000    0.01870    0.01902 =
         0.02373    0.00382    0.00761    0.00208
C1A   1    0.353541    0.888566    1.041640    11.00000    0.01604    0.01875 =
         0.01935    0.00479    0.00710   -0.00013
C2A   1    0.424125    0.819547    1.107546    11.00000    0.01987    0.01857 =
         0.01197    0.00154    0.00599    0.00118
C3A   1    0.513564    0.724281    1.086242    11.00000    0.01443    0.01809 =
         0.02076    0.00584    0.00114   -0.00169
AFIX  43
H3A   2    0.561126    0.679463    1.131694    11.00000   -1.20000
AFIX   0
C4A   1    0.531785    0.696329    0.998854    11.00000    0.01601    0.01655 =
         0.02040    0.00238    0.00782    0.00199
C5A   1    0.462048    0.761338    0.931400    11.00000    0.02113    0.02153 =
         0.01573    0.00423    0.00945    0.00232
AFIX  43
H5A   2    0.475256    0.740163    0.870848    11.00000   -1.20000
AFIX   0
C6A   1    0.375256    0.854902    0.952163    11.00000    0.02044    0.02299 =
         0.01738    0.00572    0.00638    0.00160
AFIX  43
H6A   2    0.328379    0.898416    0.905679    11.00000   -1.20000
AFIX   0
C7A   1    0.127420    1.138827    1.015609    11.00000    0.01409    0.02363 =
         0.02084    0.00300    0.00610   -0.00035
C8A   1    0.060610    1.202884    0.939624    11.00000    0.01385    0.02034 =
         0.02363    0.00246    0.00388   -0.00031
C9A   1   -0.030133    1.301760    0.950988    11.00000    0.02171    0.02049 =
         0.02927    0.00179    0.01247    0.00186
AFIX  43
H9A   2   -0.051530    1.327975    1.008990    11.00000   -1.20000
AFIX   0
C10A  1   -0.089130    1.361922    0.879715    11.00000    0.01902    0.01946 =
         0.04201    0.00575    0.00854    0.00682
AFIX  43
H10A  2   -0.150735    1.428722    0.887922    11.00000   -1.20000
AFIX   0
C11A  1   -0.056093    1.322305    0.796525    11.00000    0.02236    0.02649 =
         0.03077    0.01567    0.00273    0.00624
C12A  1    0.032282    1.226498    0.781625    11.00000    0.02133    0.03322 =
         0.02485    0.00966    0.00812    0.00449
AFIX  43
H12A  2    0.053043    1.201721    0.723294    11.00000   -1.20000
AFIX   0
C13A  1    0.090398    1.166854    0.852982    11.00000    0.02347    0.02240 =
         0.02485    0.00717    0.00999    0.00643
AFIX  43
H13A  2    0.151699    1.100187    0.843484    11.00000   -1.20000
AFIX   0
C14A  1    0.110403    1.182225    1.111248    11.00000    0.03092    0.02592 =
         0.02437    0.00374    0.01311    0.00872
AFIX 137
H14A  2    0.214986    1.198144    1.156284    11.00000   -1.50000
H14B  2    0.044305    1.117143    1.125854    11.00000   -1.50000
H14C  2    0.060795    1.259757    1.114124    11.00000   -1.50000
AFIX   0
F1B   5    0.885173    0.337809    0.227006    11.00000    0.03739    0.03949 =
         0.03942   -0.00697    0.01313    0.01455
O1B   4    0.491159    0.809184    0.727015    11.00000    0.03516    0.03156 =
         0.01934    0.01080    0.00677    0.00738
O2B   4    0.338986    0.948663    0.757964    11.00000    0.04051    0.04010 =
         0.01679    0.00332    0.01612    0.00542
O3B   4    0.079098    1.172619    0.539699    11.00000    0.02985    0.03220 =
         0.03010    0.00089    0.01571    0.00822
O4B   4    0.089555    1.124909    0.397170    11.00000    0.03676    0.03547 =
         0.02287    0.01152    0.00837    0.01561
N1B   3    0.574189    0.677682    0.490602    11.00000    0.02312    0.02032 =
         0.01970    0.00222    0.00902    0.00304
N2B   3    0.522418    0.746342    0.560243    11.00000    0.02542    0.02557 =
         0.01496    0.00657    0.00698    0.00513
H1NB  2    0.549670    0.729969    0.613202    11.00000    0.03654
N3B   3    0.399741    0.886332    0.703406    11.00000    0.02723    0.02803 =
         0.01529    0.00391    0.00829   -0.00138
N4B   3    0.126033    1.111073    0.477969    11.00000    0.02225    0.02675 =
         0.02453    0.00326    0.01039    0.00197
C1B   1    0.423490    0.831796    0.540873    11.00000    0.01909    0.02099 =
         0.01940    0.00642    0.00481   -0.00258
C2B   1    0.363883    0.904525    0.609234    11.00000    0.02323    0.02382 =
         0.01177    0.00369    0.00705   -0.00124
C3B   1    0.268388    0.996729    0.588663    11.00000    0.01882    0.02358 =
         0.02107    0.00099    0.01041    0.00062
AFIX  43
H3B   2    0.231847    1.045743    0.635400    11.00000   -1.20000
AFIX   0
C4B   1    0.227917    1.015776    0.500285    11.00000    0.01734    0.02172 =
         0.01922    0.00571    0.00807    0.00342
C5B   1    0.278657    0.943047    0.429798    11.00000    0.02181    0.02497 =
         0.01539    0.00421    0.00614    0.00159
AFIX  43
H5B   2    0.246711    0.956139    0.368232    11.00000   -1.20000
AFIX   0
C6B   1    0.373654    0.853926    0.450263    11.00000    0.02565    0.02248 =
         0.01444    0.00168    0.00932    0.00099
AFIX  43
H6B   2    0.407503    0.805121    0.402252    11.00000   -1.20000
AFIX   0
C7B   1    0.669858    0.598776    0.514739    11.00000    0.01586    0.02153 =
         0.02308    0.00840    0.00163   -0.00047
C8B   1    0.726145    0.526900    0.438853    11.00000    0.01663    0.02361 =
         0.02573    0.00795    0.00323   -0.00004
C9B   1    0.813713    0.427499    0.451357    11.00000    0.02226    0.02102 =
         0.03088    0.00794    0.00331    0.00265
AFIX  43
H9B   2    0.837863    0.403488    0.509632    11.00000   -1.20000
AFIX   0
C10B  1    0.866497    0.362675    0.379800    11.00000    0.01757    0.02169 =
         0.04105    0.00499    0.00150    0.00557
AFIX  43
H10B  2    0.925854    0.294557    0.388462    11.00000   -1.20000
AFIX   0
C11B  1    0.830769    0.399492    0.296554    11.00000    0.02118    0.02481 =
         0.03311   -0.00477    0.00716    0.00233
C12B  1    0.744408    0.496923    0.280849    11.00000    0.03236    0.03235 =
         0.02582    0.00642    0.00727    0.00753
AFIX  43
H12B  2    0.721214    0.520224    0.222324    11.00000   -1.20000
AFIX   0
C13B  1    0.692101    0.560218    0.352477    11.00000    0.02801    0.02221 =
         0.02759    0.00636    0.00634    0.00934
AFIX  43
H13B  2    0.631899    0.627604    0.342722    11.00000   -1.20000
AFIX   0
C14B  1    0.724935    0.580234    0.612748    11.00000    0.03169    0.03661 =
         0.02394    0.01360    0.00632    0.00962
AFIX 137
H14D  2    0.773078    0.660926    0.654420    11.00000   -1.50000
H14E  2    0.803085    0.520700    0.616390    11.00000   -1.50000
H14F  2    0.634483    0.547010    0.631212    11.00000   -1.50000
HKLF 4
REM  lf10_0m in P-1  (100K)
REM R1 =  0.0662 for   3438 Fo > 4sig(Fo)  and  0.1068 for all   5084 data
REM    425 parameters refined using      0 restraints
END
WGHT      0.0581      0.5320
REM Highest difference peak  0.251,  deepest hole -0.335,  1-sigma level  0.058
Q1    1   0.9746  0.3468  0.3983  11.00000  0.05    0.25
Q2    1   0.5740  0.4839  1.0097  11.00000  0.05    0.23
Q3    1   0.7795  0.3790  0.5216  11.00000  0.05    0.23
Q4    1   0.1973  1.2927  1.1402  11.00000  0.05    0.22
Q5    1   0.0864  1.0003  0.9609  11.00000  0.05    0.22
Q6    1   0.0038  1.1869  1.1154  11.00000  0.05    0.21
Q7    1  -0.2336  1.4028  0.7177  11.00000  0.05    0.21
Q8    1   0.4402  0.8886  1.0786  11.00000  0.05    0.21
Q9    1   0.1950  0.9408  0.7244  11.00000  0.05    0.21
Q10   1   0.7929  0.4178  1.1074  11.00000  0.05    0.20
Q11   1   0.7987  0.5737  1.0551  11.00000  0.05    0.20
Q12   1  -0.0847  1.2876  0.9801  11.00000  0.05    0.20
Q13   1   0.4607  0.6291  0.4616  11.00000  0.05    0.20
Q14   1   0.0036  1.3611  0.8555  11.00000  0.05    0.20
Q15   1   0.1391  1.2457  0.8206  11.00000  0.05    0.19
Q16   1   0.9068  0.3971  0.3487  11.00000  0.05    0.19
Q17   1   0.6231  0.4922  0.4154  11.00000  0.05    0.19
Q18   1  -0.1161  1.3439  1.0575  11.00000  0.05    0.19
Q19   1   0.2034  1.1814  0.4564  11.00000  0.05    0.19
Q20   1   0.3407  0.8383  1.0769  11.00000  0.05    0.18
;
