# Supplementary material for: (E)-1-(2,4-Dinitro­phen­yl)-2-[1-(4-fluoro­phen­yl)ethyl­idene]hydrazine
Source: Acta Crystallogr Sect E Struct Rep Online. 2012 Jan 14;68(Pt 2):o398–9. doi: 10.1107/S1600536812000815 (PMC3275075; doi:10.1107/S1600536812000815)
Supplement: Supplementary file 2 [file e-68-0o398-Isup2.hkl]

# 
# h,k,l, Fc-squared, Fo-squared, sigma(Fo-squared) and status flag 
# 
data_I
_shelx_title ' lf10_0m in P-1  (100K)' 
_shelx_refln_list_code          4 
_shelx_F_calc_maximum      426.94 
_exptl_crystal_F_000       656.00 
_reflns_d_resolution_high  0.8255 
 
loop_ 
 _symmetry_equiv_pos_as_xyz 
 'x, y, z' 
 '-x, -y, -z' 
 
_cell_length_a     8.8278 
_cell_length_b    10.9177 
_cell_length_c    15.2698 
_cell_angle_alpha 100.649 
_cell_angle_beta  104.948 
_cell_angle_gamma  94.177 
 
_shelx_F_squared_multiplier     1.000 
 
loop_ 
 _refln_index_h 
 _refln_index_k 
 _refln_index_l 
 _refln_F_squared_calc 
 _refln_F_squared_meas 
 _refln_F_squared_sigma 
 _refln_observed_status 
   1   0   0     2804.03     2712.07     47.95 o 
   2   0   0      233.95      208.32      9.22 o 
   3   0   0      118.78      125.03      7.98 o 
   4   0   0     1940.67     1793.30     31.99 o 
   5   0   0     2570.23     2409.96     42.19 o 
   6   0   0      122.53      125.76      8.89 o 
   7   0   0      136.39      110.55     15.12 o 
   8   0   0      112.89      124.41     15.87 o 
   9   0   0        4.55       26.10     16.42 o 
  10   0   0        1.53       11.88     23.40 o 
 -10   1   0        3.99      106.07     39.86 o 
  -9   1   0        0.55       34.19     17.57 o 
  -8   1   0       10.07        5.46     13.96 o 
  -7   1   0       46.57       46.42     15.52 o 
  -6   1   0      413.46      453.25     16.71 o 
  -5   1   0      675.13      641.91     17.94 o 
  -4   1   0      664.27      592.92     15.60 o 
  -3   1   0      107.25      117.04      5.74 o 
  -2   1   0     2448.97     2415.56     27.72 o 
  -1   1   0     1623.26     1610.32     23.83 o 
   0   1   0     1434.97     1354.07     30.75 o 
   2   1   0     1185.67     1061.93     22.11 o 
   3   1   0      499.61      484.47     12.81 o 
   4   1   0      651.57      653.06     15.91 o 
   5   1   0       14.42       10.38      4.78 o 
   6   1   0       98.07       90.44      9.42 o 
   7   1   0      222.46      210.50     18.31 o 
   8   1   0      280.35      310.18     22.44 o 
   9   1   0       11.71       51.53     27.41 o 
  10   1   0        4.56       31.18     23.46 o 
  -9   2   0       29.25       53.70     23.27 o 
  -8   2   0       30.20       35.75     14.53 o 
  -7   2   0       14.38       23.89     13.99 o 
  -6   2   0      154.84      158.82     11.46 o 
  -5   2   0      279.16      259.75     11.09 o 
  -4   2   0      213.90      213.65      9.28 o 
  -3   2   0    10143.27    10713.14    122.32 o 
  -2   2   0     4608.33     4491.79     51.83 o 
  -1   2   0      782.28      740.97     10.63 o 
   0   2   0       67.29       64.14      4.26 o 
   1   2   0     1173.11      992.36     61.41 o 
   2   2   0   182280.06   174737.59   2300.34 o 
   3   2   0     1489.55     1403.89     24.82 o 
   4   2   0      251.71      224.72     11.58 o 
   5   2   0        3.43       10.00      7.14 o 
   6   2   0      443.63      404.33     16.04 o 
   7   2   0      293.51      279.27     14.62 o 
   8   2   0       51.64       82.75     17.63 o 
   9   2   0       27.50       52.24     23.20 o 
  -9   3   0        7.51      164.19     57.69 o 
  -8   3   0        0.30       14.92     13.72 o 
  -7   3   0       19.67       16.57     12.74 o 
  -6   3   0        3.12        4.98      5.91 o 
  -5   3   0       77.68       82.25      7.97 o 
  -4   3   0      760.07      870.69     18.06 o 
  -3   3   0     1185.33     1384.27     21.12 o 
  -2   3   0     1666.59     1729.73     22.26 o 
  -1   3   0      595.66      576.62      8.98 o 
   0   3   0     1339.81     1318.35     20.06 o 
   1   3   0     1816.47     3043.79    100.30 o 
   2   3   0      535.70      503.32     15.71 o 
   3   3   0        8.84       -5.76      5.76 o 
   4   3   0      397.61      366.69     14.14 o 
   5   3   0       35.49       38.91      9.11 o 
   6   3   0      191.04      208.23     14.63 o 
   7   3   0       18.89       36.60      8.86 o 
   8   3   0        2.37       27.98     28.04 o 
  -9   4   0      151.09      383.67     30.15 o 
  -8   4   0       43.66       57.36     15.03 o 
  -7   4   0       32.22       36.01     12.45 o 
  -6   4   0       86.54       78.20      9.13 o 
  -5   4   0      225.00      218.32      9.50 o 
  -4   4   0       40.65       51.61      8.50 o 
  -3   4   0      174.86      189.18      6.64 o 
  -2   4   0      268.71      295.81      7.90 o 
  -1   4   0     9908.63    10628.63    111.37 o 
   0   4   0     2640.12     2507.58     34.33 o 
   1   4   0      421.12      404.17     13.21 o 
   2   4   0       26.59       31.93      8.02 o 
   3   4   0       58.16       42.53      9.05 o 
   4   4   0    33455.36    31807.82    419.22 o 
   5   4   0      414.12      368.72     16.19 o 
   6   4   0       43.71       42.88     13.28 o 
   7   4   0        0.38       35.42     17.70 o 
   8   4   0       55.64       93.22     33.13 o 
   9   4   0        7.53       31.59     22.62 o 
  -8   5   0       18.10        7.96     21.50 o 
  -7   5   0       60.80       71.29     12.31 o 
  -6   5   0       32.36       28.78      8.13 o 
  -5   5   0       75.95       67.22      8.50 o 
  -4   5   0        0.99       -3.71      8.05 o 
  -3   5   0       18.38       15.66      4.05 o 
  -2   5   0      694.35      752.30     14.55 o 
  -1   5   0      993.20     1203.41     17.59 o 
   0   5   0      870.82      895.40     17.19 o 
   1   5   0      391.05      346.81     15.58 o 
   2   5   0      144.09      155.50     14.37 o 
   3   5   0      676.26      635.42     22.41 o 
   4   5   0       81.86       80.56     15.72 o 
   5   5   0        0.00       -4.77     12.23 o 
   6   5   0      241.61      255.93     19.83 o 
   7   5   0        0.46       20.66     11.46 o 
   8   5   0      100.46       54.58     25.11 o 
  -9   6   0        0.65       48.54     33.62 o 
  -8   6   0      100.54      112.53     27.24 o 
  -7   6   0      120.72      120.59     26.42 o 
  -6   6   0       37.61       29.10      7.46 o 
  -5   6   0        4.48        6.73      5.38 o 
  -4   6   0       58.74       42.34      6.76 o 
  -3   6   0      425.38      383.15     12.04 o 
  -2   6   0       16.70       23.41      6.94 o 
  -1   6   0        4.46       -4.66      5.90 o 
   0   6   0      193.94      197.51     11.55 o 
   1   6   0     2565.48     2571.45     48.34 o 
   2   6   0      480.62      659.42     22.68 o 
   3   6   0       86.73       92.61     14.04 o 
   4   6   0       25.16       17.32     13.40 o 
   5   6   0        0.16       -4.80      9.20 o 
   6   6   0     6458.19     5886.02    247.60 o 
   7   6   0      111.68      129.32     18.98 o 
  -9   7   0      263.25      372.07     63.07 o 
  -8   7   0       46.34       51.92     24.21 o 
  -7   7   0        3.33       16.49     21.34 o 
  -6   7   0       21.14       16.86     20.43 o 
  -5   7   0       97.75       91.96      9.42 o 
  -4   7   0      105.62      105.82     10.53 o 
  -3   7   0       37.01       22.13      7.84 o 
  -2   7   0        0.67        4.16      8.39 o 
  -1   7   0        8.02       10.13      6.63 o 
   0   7   0      224.20      257.54     12.99 o 
   1   7   0      577.24      567.08     23.06 o 
   2   7   0      166.32      174.80     16.57 o 
   3   7   0       80.31       51.02     10.14 o 
   4   7   0        3.35       -1.77     13.52 o 
   5   7   0      175.57      219.22     24.52 o 
   6   7   0        0.93       56.94     22.47 o 
   7   7   0        2.66       25.45     37.12 o 
  -8   8   0        5.85       66.68     33.71 o 
  -7   8   0        1.66       -7.93     21.70 o 
  -6   8   0      126.30      156.37     56.86 o 
  -5   8   0       77.00       82.07     14.76 o 
  -4   8   0        6.47       -5.97     12.66 o 
  -3   8   0        8.16        1.29     10.79 o 
  -2   8   0        1.87       -2.33     10.03 o 
  -1   8   0      150.08      157.50     15.32 o 
   0   8   0       76.00       78.28      8.13 o 
   1   8   0       13.03        1.87     12.67 o 
   2   8   0      111.37      126.99     17.23 o 
   3   8   0      322.21      330.41     22.21 o 
   4   8   0       67.48       94.22     16.28 o 
   5   8   0       11.84       26.16     17.56 o 
   6   8   0        1.17       41.51     17.37 o 
  -8   9   0        3.25      141.51     42.22 o 
  -7   9   0      320.42      291.85     36.84 o 
  -6   9   0       29.39       35.30     22.54 o 
  -5   9   0        0.09        4.16     15.60 o 
  -4   9   0        2.59       12.37     12.27 o 
  -3   9   0       80.21       74.75     14.98 o 
  -2   9   0       59.40       64.55     13.83 o 
  -1   9   0        0.10       20.98      9.15 o 
   0   9   0        0.01       14.88     14.27 o 
   1   9   0       43.99       44.71     15.35 o 
   2   9   0       68.48       77.61     15.12 o 
   3   9   0      301.37      330.69     33.94 o 
   4   9   0       31.97       41.13     16.38 o 
   5   9   0        4.81       24.43     17.11 o 
   6   9   0        1.97       10.99     18.09 o 
  -7  10   0       34.55      114.00     79.85 o 
  -6  10   0        0.53       20.18     35.92 o 
  -5  10   0        4.08       22.64     17.68 o 
  -4  10   0       37.09       58.60     18.61 o 
  -3  10   0       50.92       59.77     17.81 o 
  -2  10   0        4.94       13.38     16.71 o 
  -1  10   0       50.99       52.36     18.70 o 
   0  10   0       13.39        1.13     17.46 o 
   1  10   0       20.80       31.70     18.81 o 
   2  10   0       38.23       54.99     23.84 o 
   3  10   0        8.80       33.59     19.29 o 
   4  10   0       84.10       64.67     18.76 o 
   5  10   0       19.86       62.50     42.62 o 
  -6  11   0       16.73       39.59     35.19 o 
  -5  11   0      225.06      262.58     74.20 o 
  -4  11   0       14.89       55.89     20.41 o 
  -3  11   0        0.01       -5.50     25.29 o 
  -2  11   0        0.12       -0.74     19.00 o 
  -1  11   0       51.10       39.84     19.75 o 
   0  11   0       14.88        6.92     19.17 o 
   1  11   0       26.42       17.94     21.31 o 
   2  11   0        2.01      -20.92     19.09 o 
   3  11   0       30.78       64.82     21.95 o 
   4  11   0       14.17       12.86     19.41 o 
  -4  12   0       12.98       34.79     26.70 o 
  -3  12   0        4.59       29.37     26.25 o 
  -2  12   0        0.50       -7.58     16.83 o 
  -1  12   0       59.74       68.81     21.38 o 
   0  12   0       30.69       13.36     20.79 o 
   1  12   0       55.58       38.83     22.43 o 
   2  12   0       21.13        7.72     21.39 o 
   0 -13   1       37.56       33.28     21.01 o 
   1 -13   1      142.88      132.62     35.23 o 
   2 -13   1       15.73       25.12     30.02 o 
  -3 -12   1        1.27       13.58     20.54 o 
  -2 -12   1       10.56       27.57     21.54 o 
  -1 -12   1       48.26       32.41     21.53 o 
   0 -12   1       17.76       -1.63     19.17 o 
   1 -12   1        4.26        5.61     18.86 o 
   2 -12   1      229.29      191.36     37.08 o 
   3 -12   1       24.88       29.02     26.08 o 
   4 -12   1       92.67       97.41     29.08 o 
  -4 -11   1        3.08       23.46     18.49 o 
  -3 -11   1        1.06       11.67     28.90 o 
  -2 -11   1        9.58       20.38     23.60 o 
  -1 -11   1        5.06        5.10     19.78 o 
   0 -11   1        1.97       14.14     18.45 o 
   1 -11   1      203.41      200.04     24.99 o 
   2 -11   1       54.10       34.79     17.85 o 
   3 -11   1      246.29      294.52     24.06 o 
   4 -11   1        2.11       53.11     32.55 o 
   5 -11   1        4.43       57.95     31.46 o 
   6 -11   1       82.24      237.82    106.47 o 
  -4 -10   1        7.91       20.93     25.08 o 
  -3 -10   1       57.72       72.54     19.49 o 
  -2 -10   1       46.31       85.49     15.60 o 
  -1 -10   1       11.54       39.20     14.54 o 
   0 -10   1       85.77       60.93     19.73 o 
   1 -10   1      119.46       93.56     20.88 o 
   2 -10   1       10.81       27.43     15.89 o 
   3 -10   1        2.35       -0.83     15.71 o 
   4 -10   1      308.61      304.04     25.25 o 
   5 -10   1        8.70       35.39     36.91 o 
   6 -10   1       70.45      109.93     59.25 o 
   7 -10   1        3.32      179.68     39.93 o 
  -5  -9   1        2.25       45.62     30.82 o 
  -4  -9   1        6.91       47.30     15.48 o 
  -3  -9   1      113.37      105.33     34.17 o 
  -2  -9   1       14.40       16.87     18.65 o 
  -1  -9   1       16.15       17.46     14.33 o 
   0  -9   1       49.15       48.37     15.83 o 
   1  -9   1        6.98       12.26     10.61 o 
   2  -9   1        5.83       -1.93     11.45 o 
   3  -9   1      334.09      313.59     19.89 o 
   4  -9   1       31.52       26.64     16.70 o 
   5  -9   1      359.16      326.25     34.29 o 
   6  -9   1        5.79        7.71     25.13 o 
   7  -9   1        0.59       25.26     25.43 o 
   8  -9   1       45.95      245.02     46.83 o 
  -7  -8   1       38.44      110.51     24.16 o 
  -6  -8   1       59.35       64.81     18.66 o 
  -5  -8   1        0.69       19.32     13.61 o 
  -4  -8   1      492.30      489.73     24.69 o 
  -3  -8   1       51.57       46.29     15.20 o 
  -2  -8   1        0.01       -3.57     13.81 o 
  -1  -8   1      263.70      258.27     19.76 o 
   0  -8   1       98.61       81.35      8.26 o 
   1  -8   1        7.83        6.90      7.32 o 
   2  -8   1      303.07      302.07     16.55 o 
   3  -8   1      207.66      231.40     15.70 o 
   4  -8   1       48.62       45.35     12.56 o 
   5  -8   1        1.27      -15.82     19.52 o 
   6  -8   1      165.53      160.38     29.75 o 
   7  -8   1        0.14       -6.20     27.37 o 
   8  -8   1       22.75       33.48     21.23 o 
  -8  -7   1     1104.47      906.40     89.92 o 
  -7  -7   1      133.96      180.85     35.71 o 
  -6  -7   1      933.89      812.10     55.14 o 
  -5  -7   1       31.31       44.84     16.66 o 
  -4  -7   1       15.53        8.66     14.22 o 
  -3  -7   1        0.40       -7.96     12.60 o 
  -2  -7   1       11.40        0.73     11.95 o 
  -1  -7   1       78.55       67.80      7.54 o 
   0  -7   1      106.98      112.13      8.87 o 
   1  -7   1      104.81      112.88      8.88 o 
   2  -7   1       96.97      105.91     11.20 o 
   3  -7   1      127.49      126.38      9.91 o 
   4  -7   1       11.50        9.46     10.12 o 
   5  -7   1      342.86      286.86     18.12 o 
   6  -7   1        3.97       -2.34     10.55 o 
   7  -7   1      409.11      331.52     32.53 o 
   8  -7   1       17.64       12.74     20.80 o 
   9  -7   1       14.18       59.74     30.32 o 
  -8  -6   1       16.32       65.29     29.75 o 
  -7  -6   1      176.87      201.27     32.32 o 
  -6  -6   1      492.52      502.81     27.14 o 
  -5  -6   1      149.06      154.94     18.27 o 
  -4  -6   1      102.32      104.49     15.60 o 
  -3  -6   1       23.20       21.91     12.27 o 
  -2  -6   1     1016.33      906.08     29.22 o 
  -1  -6   1      249.33      229.57     11.40 o 
   0  -6   1       56.73       52.69      6.61 o 
   1  -6   1      606.47      705.33     15.18 o 
   2  -6   1       84.03       93.13      7.66 o 
   3  -6   1       10.88        7.68      6.39 o 
   4  -6   1      529.75      557.03     14.47 o 
   5  -6   1      191.56      184.23     10.08 o 
   6  -6   1      148.17      113.66     13.84 o 
   7  -6   1       24.98       25.90     29.79 o 
   8  -6   1       13.04       23.89     24.14 o 
   9  -6   1        3.23       33.45     21.99 o 
  -9  -5   1       51.06       31.20     32.71 o 
  -8  -5   1        0.68       53.78     23.65 o 
  -7  -5   1      504.58      493.63     23.93 o 
  -6  -5   1     1828.84     1618.26     46.07 o 
  -5  -5   1      240.75      248.55     23.98 o 
  -4  -5   1     1990.03     1799.24     34.50 o 
  -3  -5   1       44.21       48.86     10.89 o 
  -2  -5   1       45.70       40.54      9.85 o 
  -1  -5   1       65.85       58.55      6.51 o 
   0  -5   1       26.27       45.80      6.69 o 
   1  -5   1       27.17       25.48      5.21 o 
   2  -5   1      851.32     1003.40     17.54 o 
   3  -5   1      229.46      259.95      8.69 o 
   4  -5   1       73.98       70.32      6.23 o 
   5  -5   1      207.26      190.63      9.40 o 
   6  -5   1        1.43        0.48     12.45 o 
   7  -5   1      252.03      213.79     36.49 o 
   8  -5   1        0.35       16.71     30.14 o 
   9  -5   1      369.16      765.31     39.78 o 
  -9  -4   1       24.80       56.35     24.77 o 
  -8  -4   1       25.72       33.62     23.64 o 
  -7  -4   1       84.65      107.26     14.27 o 
  -6  -4   1       51.65       43.31     10.88 o 
  -5  -4   1      477.80      446.56     18.00 o 
  -4  -4   1     1221.40     1182.96     28.39 o 
  -3  -4   1      457.11      402.81     14.86 o 
  -2  -4   1      352.20      344.49     14.79 o 
  -1  -4   1      137.26      103.10     11.20 o 
   0  -4   1      804.26      843.80     15.84 o 
   1  -4   1      424.20      470.22      8.91 o 
   2  -4   1      346.10      332.99     11.47 o 
   3  -4   1      679.32      775.98     14.33 o 
   4  -4   1       14.47       20.91      5.73 o 
   5  -4   1      101.55      124.31      9.43 o 
   6  -4   1      315.34      325.21     17.60 o 
   7  -4   1       76.14       68.30     13.52 o 
   8  -4   1      206.56      225.64     24.85 o 
  -9  -3   1      237.31      302.02     43.91 o 
  -8  -3   1        0.21       30.93     14.51 o 
  -7  -3   1      171.12      188.35     14.14 o 
  -6  -3   1        6.05        3.20      8.80 o 
  -5  -3   1     1489.20     1395.06     28.92 o 
  -4  -3   1     2516.48     2338.32     39.30 o 
  -3  -3   1      272.26      253.61     13.29 o 
  -2  -3   1     2796.04     2535.94     43.15 o 
  -1  -3   1       10.31       16.33      4.00 o 
   0  -3   1     1044.79     1001.29     19.85 o 
   1  -3   1      425.74      429.55      7.89 o 
   2  -3   1       69.01       87.92      4.40 o 
   3  -3   1      430.78      454.33     10.84 o 
   4  -3   1     1710.74     1841.88     30.32 o 
   5  -3   1      130.70      130.77      9.59 o 
   6  -3   1       10.49       10.24      6.53 o 
   7  -3   1      124.00      105.79     16.79 o 
   8  -3   1        8.27       23.92     14.67 o 
   9  -3   1      143.16      305.97     65.41 o 
 -10  -2   1        2.85       27.80     28.58 o 
  -9  -2   1      180.06      280.28     38.78 o 
  -8  -2   1      129.04      181.92     24.92 o 
  -7  -2   1       93.89      117.28     11.82 o 
  -6  -2   1       29.53       21.82      8.53 o 
  -5  -2   1      478.35      420.54     15.19 o 
  -4  -2   1      231.39      229.77     11.64 o 
  -3  -2   1     1004.85      939.80     19.49 o 
  -2  -2   1     1520.65     1343.32     30.85 o 
  -1  -2   1     1191.59     1081.69     18.83 o 
   0  -2   1     2413.39     2276.06     44.37 o 
   1  -2   1       39.15       40.88      3.69 o 
   2  -2   1        0.44       -0.36      3.42 o 
   3  -2   1      148.64      153.14      6.28 o 
   4  -2   1      593.20      594.33     12.60 o 
   5  -2   1      335.94      369.53     11.07 o 
   6  -2   1        2.35        0.06      7.31 o 
   7  -2   1      110.76      124.25     18.02 o 
   8  -2   1       73.72       84.83     17.06 o 
   9  -2   1       15.20       79.50     25.27 o 
 -10  -1   1       44.76       51.18     36.56 o 
  -9  -1   1       18.27       79.93     20.22 o 
  -8  -1   1       55.29       98.36     19.97 o 
  -7  -1   1      235.25      260.11     13.90 o 
  -6  -1   1       17.40        5.35      5.35 o 
  -5  -1   1      578.18      541.78     15.60 o 
  -4  -1   1       10.42        1.81      5.06 o 
  -3  -1   1     3373.77     3324.93     48.07 o 
  -2  -1   1     2811.90     2587.00     39.17 o 
  -1  -1   1       54.37       49.56      6.67 o 
   0  -1   1      131.73      125.53      4.19 o 
   1  -1   1      776.40      710.46     10.09 o 
   2  -1   1     2643.72     2510.82     41.06 o 
   3  -1   1      890.50      860.84     14.22 o 
   4  -1   1       43.10       60.01      6.82 o 
   5  -1   1      210.42      218.86     11.33 o 
   6  -1   1     1145.53     1072.27     33.45 o 
   7  -1   1       21.59       21.40     13.57 o 
   8  -1   1        0.02       22.67     14.49 o 
   9  -1   1       62.01      194.82     33.84 o 
  10  -1   1       29.73      101.20     31.98 o 
 -10   0   1        0.27      261.94     35.09 o 
  -9   0   1        1.31       46.13     16.09 o 
  -8   0   1       20.11       20.47     12.17 o 
  -7   0   1      496.31      433.93     25.53 o 
  -6   0   1      220.70      202.46      8.97 o 
  -5   0   1      129.24      118.16      8.13 o 
  -4   0   1       12.83       13.97      4.33 o 
  -3   0   1     1445.28     1310.96     30.86 o 
  -2   0   1     1762.40     1652.78     29.50 o 
  -1   0   1      228.00      226.86      9.74 o 
   0   0   1        1.45       -2.77      1.39 o 
   1   0   1      147.26      128.87      4.86 o 
   2   0   1     2340.17     2114.55     63.32 o 
   3   0   1       30.35       17.62      5.35 o 
   4   0   1      117.88      117.77      8.32 o 
   5   0   1        0.31       16.08      5.19 o 
   6   0   1      299.94      288.03     20.12 o 
   7   0   1      121.12      136.16     16.36 o 
   8   0   1       30.23       46.74     13.33 o 
   9   0   1       39.18       62.05     34.68 o 
  10   0   1       12.87       32.43     34.88 o 
  -9   1   1        0.38       41.50     13.95 o 
  -8   1   1      118.52      125.98     15.73 o 
  -7   1   1      102.28       83.94     16.71 o 
  -6   1   1      171.08      171.33      8.66 o 
  -5   1   1       23.45       34.14      5.47 o 
  -4   1   1       74.50       64.38      5.44 o 
  -3   1   1      939.59      948.72     15.86 o 
  -2   1   1      174.30      165.39     10.69 o 
  -1   1   1     2060.23     2084.23     49.58 o 
   0   1   1      153.27      138.15      4.46 o 
   1   1   1       19.08       17.13      3.48 o 
   2   1   1      485.20      423.40     17.49 o 
   3   1   1     1462.75     1389.05     28.21 o 
   4   1   1     1088.01     1084.74     21.46 o 
   5   1   1      387.51      364.16     11.02 o 
   6   1   1       55.62       48.95      7.83 o 
   7   1   1       29.71       18.95     11.89 o 
   8   1   1      520.89      534.10     26.80 o 
   9   1   1        6.14       40.44     19.33 o 
  -9   2   1        1.15       30.50     19.60 o 
  -8   2   1        0.06       25.10     13.49 o 
  -7   2   1        8.22      -22.20     12.44 o 
  -6   2   1       73.89       63.07      6.57 o 
  -5   2   1     1210.31     1214.51     20.28 o 
  -4   2   1      105.03      103.96      5.87 o 
  -3   2   1       15.48       21.14      3.96 o 
  -2   2   1       64.11       72.84      6.45 o 
  -1   2   1     2018.23     1989.99     35.85 o 
   0   2   1     1252.46     1158.51     18.53 o 
   1   2   1       11.25       -3.18      6.70 o 
   2   2   1     1534.17     1472.87     25.17 o 
   3   2   1       40.68       38.14      6.05 o 
   4   2   1      869.89      894.03     19.96 o 
   5   2   1        2.27        0.18      6.87 o 
   6   2   1      119.14      113.41     11.21 o 
   7   2   1       11.16       33.84     11.74 o 
   8   2   1      125.90      181.36     17.95 o 
   9   2   1       59.62       88.83     37.74 o 
  -9   3   1        0.36       81.58     31.55 o 
  -8   3   1        0.88       14.06     12.97 o 
  -7   3   1       40.37       29.84     13.64 o 
  -6   3   1      189.32      188.78      8.41 o 
  -5   3   1      174.04      155.37      7.58 o 
  -4   3   1      312.25      344.55     11.08 o 
  -3   3   1      361.39      384.26      9.66 o 
  -2   3   1       77.95       79.48      6.49 o 
  -1   3   1      729.20      762.47     18.36 o 
   0   3   1      390.80      395.73     15.76 o 
   1   3   1        4.23        3.59      5.46 o 
   2   3   1      153.50      141.74     11.28 o 
   3   3   1        8.42        9.51      5.39 o 
   4   3   1      488.54      446.44     14.98 o 
   5   3   1      859.88      798.31     21.33 o 
   6   3   1      316.86      303.79     15.55 o 
   7   3   1       97.86      106.43     18.43 o 
   8   3   1       44.06       60.73     24.36 o 
   9   3   1        0.00       19.62     21.30 o 
  -9   4   1       26.70      207.77     85.93 o 
  -8   4   1       60.23       65.48     15.37 o 
  -7   4   1       17.77        5.75     10.87 o 
  -6   4   1       18.06       17.15      6.41 o 
  -5   4   1       20.90       20.65      5.97 o 
  -4   4   1      216.15      233.44     10.28 o 
  -3   4   1     1474.17     1639.99     22.47 o 
  -2   4   1       33.31       36.26      4.50 o 
  -1   4   1      646.37      726.90     18.71 o 
   0   4   1      141.60      137.06      7.94 o 
   1   4   1      911.31      856.80     18.56 o 
   2   4   1       53.51       59.99      9.24 o 
   3   4   1       66.87       71.52     10.46 o 
   4   4   1     1172.55     1134.05     29.98 o 
   5   4   1       24.19       30.58      8.69 o 
   6   4   1      426.29      364.93     20.58 o 
   7   4   1        9.33       44.57     21.11 o 
   8   4   1       52.71       30.51     23.01 o 
   9   4   1        5.64       20.72     23.74 o 
 -10   5   1        1.69       54.91     32.30 o 
  -9   5   1      149.88      197.39     47.70 o 
  -8   5   1       17.00       24.57     15.27 o 
  -7   5   1       22.76       37.29     10.61 o 
  -6   5   1        6.59       -2.76      7.96 o 
  -5   5   1      196.65      189.16     11.51 o 
  -4   5   1      138.65      157.37      9.54 o 
  -3   5   1       88.06      112.46      6.54 o 
  -2   5   1      298.51      335.50     15.34 o 
  -1   5   1     1063.71     1126.50     22.66 o 
   0   5   1       32.93       29.06      5.57 o 
   1   5   1      298.67      261.22     14.21 o 
   2   5   1      133.83      160.40     13.26 o 
   3   5   1      121.56      113.88     12.14 o 
   4   5   1       59.31       52.13     13.22 o 
   5   5   1        0.09       -6.63     12.07 o 
   6   5   1      299.76      283.62     20.11 o 
   7   5   1      390.19      384.85     28.27 o 
   8   5   1       89.59       73.91     56.79 o 
  -9   6   1       23.96       70.71     32.62 o 
  -8   6   1      290.41      371.90     57.60 o 
  -7   6   1       52.47       66.52     15.39 o 
  -6   6   1      136.33      130.91     11.90 o 
  -5   6   1       79.52       87.07      7.81 o 
  -4   6   1      166.20      171.87      8.87 o 
  -3   6   1       14.29        9.46      6.84 o 
  -2   6   1      345.19      392.87     17.00 o 
  -1   6   1      535.82      593.96     16.80 o 
   0   6   1      163.73      176.20     10.13 o 
   1   6   1      608.99      624.28     21.06 o 
   2   6   1       29.98       16.71     10.69 o 
   3   6   1      206.55      201.64     18.99 o 
   4   6   1        0.03       -9.64     10.30 o 
   5   6   1       66.19       91.58     15.49 o 
   6   6   1      484.41      526.70     49.31 o 
   7   6   1        1.20       67.95     46.31 o 
   8   6   1      203.84      155.95     47.41 o 
  -9   7   1       24.26       60.83     34.40 o 
  -8   7   1       16.96       42.76     36.68 o 
  -7   7   1      137.85      134.05     26.96 o 
  -6   7   1       58.56       62.31     10.06 o 
  -5   7   1       29.34       21.75      9.38 o 
  -4   7   1        7.28       12.51      8.89 o 
  -3   7   1      328.56      319.07     18.80 o 
  -2   7   1       41.13       45.89     11.46 o 
  -1   7   1       57.63       42.65      8.03 o 
   0   7   1      127.90      139.92      9.76 o 
   1   7   1      571.66      553.68     22.28 o 
   2   7   1        0.00      -13.80     11.61 o 
   3   7   1       35.05       23.76     13.74 o 
   4   7   1       55.63       76.31     15.35 o 
   5   7   1       67.89       93.25     18.32 o 
   6   7   1       20.69       67.47     24.38 o 
   7   7   1        1.95       59.81     23.11 o 
  -8   8   1      110.02      169.56     47.78 o 
  -7   8   1       32.51       55.44     30.77 o 
  -6   8   1      512.65      508.91     36.42 o 
  -5   8   1       30.77       32.50     13.69 o 
  -4   8   1      280.33      298.70     20.24 o 
  -3   8   1      121.58      115.97     15.62 o 
  -2   8   1      208.54      228.38     17.69 o 
  -1   8   1       10.47       30.05      8.51 o 
   0   8   1      185.20      222.77     18.23 o 
   1   8   1       56.87       64.59     14.79 o 
   2   8   1      136.51      147.76     17.23 o 
   3   8   1      257.84      245.24     19.85 o 
   4   8   1        1.23       40.58     17.80 o 
   5   8   1       66.12       41.15     18.24 o 
   6   8   1        1.20       15.96     20.16 o 
   7   8   1       32.63       91.87     30.07 o 
  -8   9   1       21.08       61.27     32.92 o 
  -7   9   1       63.78       68.19     31.58 o 
  -6   9   1       22.83       50.22     24.02 o 
  -5   9   1       82.70       64.81     14.77 o 
  -4   9   1       42.44       34.92     13.32 o 
  -3   9   1        1.21        0.38     12.40 o 
  -2   9   1        0.13       13.53     18.94 o 
  -1   9   1      172.65      174.87     23.14 o 
   0   9   1        5.24        8.31     17.93 o 
   1   9   1       38.17       54.47     13.99 o 
   2   9   1       96.51      117.16     16.28 o 
   3   9   1      233.97      225.13     25.24 o 
   4   9   1        2.42       13.35     17.54 o 
   5   9   1        0.38       13.68     22.41 o 
  -7  10   1       29.82      102.88     32.12 o 
  -6  10   1      110.35      177.51     32.03 o 
  -5  10   1       19.45       42.03     17.86 o 
  -4  10   1      527.09      494.33     23.50 o 
  -3  10   1        9.44       16.24     16.16 o 
  -2  10   1      399.32      393.07     27.59 o 
  -1  10   1       79.95       84.32     20.63 o 
   0  10   1      114.69      106.49     21.93 o 
   1  10   1       11.98        2.69     18.68 o 
   2  10   1       70.75       66.57     21.11 o 
   3  10   1        5.51        3.24     17.65 o 
   4  10   1       52.70       73.67     20.43 o 
  -6  11   1       15.66      221.62     32.21 o 
  -5  11   1       69.92       85.36     26.24 o 
  -4  11   1        6.15       37.57     18.84 o 
  -3  11   1       29.67       22.91     17.82 o 
  -2  11   1        2.53       15.86     18.25 o 
  -1  11   1       30.43       58.28     29.02 o 
   0  11   1       13.82      -10.16     19.08 o 
   1  11   1       63.04       60.32     21.54 o 
   2  11   1        1.45        1.66     20.35 o 
   3  11   1       34.88       20.74     21.67 o 
  -5  12   1       17.87       30.50     25.38 o 
  -4  12   1       44.70       24.06     25.32 o 
  -3  12   1        3.91        8.93     28.43 o 
  -2  12   1      303.69      310.71     30.89 o 
  -1  12   1        5.80       -2.37     19.90 o 
   0  12   1      327.73      285.68     30.95 o 
   1  12   1       33.18       25.33     21.86 o 
   2  12   1       36.61       71.11     24.46 o 
   0 -13   2        9.51       48.35     20.40 o 
   1 -13   2       60.30       52.09     36.36 o 
   2 -13   2        2.50       25.82     34.15 o 
  -3 -12   2        0.34       26.73     25.34 o 
  -2 -12   2       24.37       17.36     20.47 o 
  -1 -12   2      171.63      170.86     32.98 o 
   0 -12   2      190.93      200.65     25.57 o 
   1 -12   2      231.45      221.50     35.66 o 
   2 -12   2      180.51      194.11     34.57 o 
   3 -12   2        0.23      -18.74     23.74 o 
   4 -12   2        1.72       30.59     25.21 o 
   5 -12   2       68.70       41.14     52.24 o 
  -4 -11   2      296.72      298.97     35.42 o 
  -3 -11   2        2.50       -0.58     17.93 o 
  -2 -11   2       18.81       38.47     19.73 o 
  -1 -11   2      105.41       64.94     21.45 o 
   0 -11   2       97.19       81.91     20.74 o 
   1 -11   2        4.29        1.44     17.55 o 
   2 -11   2       17.71        9.84     25.32 o 
   3 -11   2       70.13       54.34     18.05 o 
   4 -11   2        1.07       10.41     16.83 o 
   5 -11   2       11.34       53.89     43.33 o 
   6 -11   2        4.80       59.97     35.34 o 
  -5 -10   2        6.43       30.38     30.35 o 
  -4 -10   2        0.03       12.51     19.00 o 
  -3 -10   2        0.18       38.07     25.22 o 
  -2 -10   2        4.70       18.97     17.68 o 
  -1 -10   2        1.87       21.53     13.86 o 
   0 -10   2       11.26       21.45     14.51 o 
   1 -10   2      546.16      520.85     25.29 o 
   2 -10   2      421.91      457.61     21.35 o 
   3 -10   2      382.97      349.60     24.81 o 
   4 -10   2      483.40      427.62     27.08 o 
   5 -10   2       17.89       37.26     22.88 o 
   6 -10   2        6.55       10.66     29.78 o 
   7 -10   2       49.39      114.23     72.67 o 
  -6  -9   2       37.35       53.38     23.13 o 
  -5  -9   2        1.30       -3.74     17.11 o 
  -4  -9   2       95.08       93.80     20.88 o 
  -3  -9   2       18.11       16.69     13.88 o 
  -2  -9   2     1212.20     1193.70     36.03 o 
  -1  -9   2        1.73       -6.21     11.09 o 
   0  -9   2        7.48       16.11      7.66 o 
   1  -9   2       90.31       90.25     12.87 o 
   2  -9   2       76.69       86.78     12.87 o 
   3  -9   2       39.29       40.85     15.37 o 
   4  -9   2       65.79       71.53     17.75 o 
   5  -9   2       64.03       47.94     23.60 o 
   6  -9   2        1.20        0.20     22.17 o 
   7  -9   2        4.65       23.96     21.70 o 
   8  -9   2        2.61       55.69     22.94 o 
  -7  -8   2      703.18      589.74     32.33 o 
  -6  -8   2       10.56       15.32     23.15 o 
  -5  -8   2       10.17       35.19     13.92 o 
  -4  -8   2       62.47       44.44     14.96 o 
  -3  -8   2        0.07       12.16     14.78 o 
  -2  -8   2       13.76       13.22      8.47 o 
  -1  -8   2       15.62       14.58      7.66 o 
   0  -8   2       22.38       30.52      7.59 o 
   1  -8   2       44.67       54.75      9.03 o 
   2  -8   2        4.62        4.85      7.93 o 
   3  -8   2     1212.98     1160.90     23.20 o 
   4  -8   2      711.84      693.51     21.11 o 
   5  -8   2      329.06      316.03     26.69 o 
   6  -8   2      756.05      607.90     40.25 o 
   7  -8   2       31.22       67.89     24.76 o 
   8  -8   2        3.68       22.20     60.39 o 
  -8  -7   2      988.91      899.67     44.82 o 
  -7  -7   2       89.48      132.48     18.94 o 
  -6  -7   2      140.65      163.08     18.51 o 
  -5  -7   2      370.30      355.95     21.89 o 
  -4  -7   2      153.61      143.99     18.32 o 
  -3  -7   2       16.13        7.32     13.57 o 
  -2  -7   2      131.28      135.38     15.99 o 
  -1  -7   2       15.13       21.60      8.18 o 
   0  -7   2     4225.50     4487.23     62.18 o 
   1  -7   2       10.11        6.02      6.94 o 
   2  -7   2        0.06        5.39      7.30 o 
   3  -7   2        8.49        9.62      7.90 o 
   4  -7   2        6.29       13.82      9.64 o 
   5  -7   2      206.00      200.72     16.59 o 
   6  -7   2      213.28      182.76     20.85 o 
   7  -7   2       52.65       61.19     20.88 o 
   8  -7   2       11.85       21.66     21.92 o 
   9  -7   2        0.15       13.87     68.07 o 
  -8  -6   2      209.57      265.39     36.65 o 
  -7  -6   2        9.27       31.67     13.28 o 
  -6  -6   2     1917.65     1730.15     49.01 o 
  -5  -6   2     1828.86     1675.04     60.56 o 
  -4  -6   2       32.87       11.50     12.84 o 
  -3  -6   2       22.36       16.22     11.91 o 
  -2  -6   2       82.85      104.63     10.71 o 
  -1  -6   2        7.86       -2.01      5.52 o 
   0  -6   2      251.82      227.21     10.13 o 
   1  -6   2       23.22       31.12      6.44 o 
   2  -6   2        2.54       -1.91      5.33 o 
   3  -6   2      184.94      208.80     11.48 o 
   4  -6   2       13.03       10.90      6.17 o 
   5  -6   2     1625.46     1504.52     33.70 o 
   6  -6   2      822.21      736.55     24.74 o 
   7  -6   2      136.46      122.06     20.09 o 
   8  -6   2      618.08      558.21     47.82 o 
   9  -6   2        8.02       47.54     24.39 o 
  -9  -5   2        6.07       30.41     25.21 o 
  -8  -5   2        7.06       42.14     24.36 o 
  -7  -5   2      213.51      238.14     20.92 o 
  -6  -5   2     2323.58     2095.26     47.57 o 
  -5  -5   2      230.96      245.82     16.23 o 
  -4  -5   2      579.13      516.25     19.29 o 
  -3  -5   2     2978.02     2830.52     50.70 o 
  -2  -5   2      369.21      342.26     12.68 o 
  -1  -5   2      222.92      197.13      9.91 o 
   0  -5   2      115.01      122.93      7.48 o 
   1  -5   2        0.18        6.92      5.14 o 
   2  -5   2     8181.85     8721.07    182.86 o 
   3  -5   2       37.22       45.49      7.59 o 
   4  -5   2        9.38        4.53      4.55 o 
   5  -5   2       17.33       19.11      5.89 o 
   6  -5   2       21.12        6.65     13.68 o 
   7  -5   2      264.10      257.73     31.77 o 
   8  -5   2      429.17      354.81     41.16 o 
   9  -5   2       30.71       46.82     31.64 o 
  -8  -4   2       22.16       49.31     14.54 o 
  -7  -4   2        0.24       11.01     10.71 o 
  -6  -4   2      486.47      458.75     19.27 o 
  -5  -4   2       69.68       77.53     11.33 o 
  -4  -4   2     4804.05     4542.68     68.42 o 
  -3  -4   2     4705.86     4482.08     66.03 o 
  -2  -4   2       50.99       44.69      6.25 o 
  -1  -4   2       25.76       24.78      5.45 o 
   0  -4   2      101.65      118.98      6.38 o 
   1  -4   2      220.94      231.94      7.24 o 
   2  -4   2     1020.30     1090.86     17.15 o 
   3  -4   2        0.67       25.06      7.68 o 
   4  -4   2       72.13       91.63      8.98 o 
   5  -4   2      170.01      165.87     11.34 o 
   6  -4   2       53.96       69.52     12.22 o 
   7  -4   2     1170.83     1073.06     52.46 o 
   8  -4   2      655.07      598.31     34.75 o 
  -9  -3   2        9.05       15.23     20.65 o 
  -8  -3   2        3.14       47.79      9.09 o 
  -7  -3   2        0.13       -6.11      8.86 o 
  -6  -3   2       34.77       27.01      9.73 o 
  -5  -3   2     1899.78     1751.33     33.68 o 
  -4  -3   2     5843.08     5674.52     90.29 o 
  -3  -3   2      291.22      280.89     13.10 o 
  -2  -3   2     1956.62     1799.26     33.58 o 
  -1  -3   2    13427.34    13150.33    156.42 o 
   0  -3   2      289.21      311.48     10.44 o 
   1  -3   2      748.11      724.39     11.47 o 
   2  -3   2        9.71        8.61      3.51 o 
   3  -3   2       16.98        4.78      3.54 o 
   4  -3   2     5294.01     5594.51     66.61 o 
   5  -3   2       40.12       51.22      5.87 o 
   6  -3   2        6.10       -9.78      9.82 o 
   7  -3   2       25.82       29.57     14.16 o 
   8  -3   2       60.99       77.76     21.14 o 
   9  -3   2      188.75      308.02     29.18 o 
 -10  -2   2      169.25      150.22     76.26 o 
  -9  -2   2       76.72      191.29     27.97 o 
  -8  -2   2        0.02       27.87     12.38 o 
  -7  -2   2        5.39        8.78      8.72 o 
  -6  -2   2        9.12        7.09      8.28 o 
  -5  -2   2       42.36       46.80      8.34 o 
  -4  -2   2     1645.36     1589.96     29.19 o 
  -3  -2   2      435.17      386.43     13.87 o 
  -2  -2   2    11841.59    11220.72    177.67 o 
  -1  -2   2     9904.94     9792.69    150.79 o 
   0  -2   2       42.58       46.23      4.92 o 
   1  -2   2       27.69       29.74      3.84 o 
   2  -2   2        1.55        0.91      2.79 o 
   3  -2   2      757.43      771.44     13.54 o 
   4  -2   2     1081.16     1028.24     17.55 o 
   5  -2   2        9.73       25.64      4.86 o 
   6  -2   2      181.03      178.70     17.98 o 
   7  -2   2       15.80        4.32     13.78 o 
   8  -2   2       82.54      110.97     18.44 o 
   9  -2   2      496.81      560.21     63.23 o 
 -10  -1   2        2.08      276.83     37.00 o 
  -9  -1   2       64.33       93.64     19.71 o 
  -8  -1   2     1177.85     1200.78     63.42 o 
  -7  -1   2       12.28        8.93      6.95 o 
  -6  -1   2        7.64        4.82      5.36 o 
  -5  -1   2       61.22       59.49      7.85 o 
  -4  -1   2      114.70      125.46      8.73 o 
  -3  -1   2     9596.92     9487.33    125.69 o 
  -2  -1   2    12173.32    11492.95    173.70 o 
   0  -1   2     2147.30     2052.16     38.64 o 
   1  -1   2    16680.98    15382.82    201.27 o 
   2  -1   2       13.32       12.31      2.99 o 
   3  -1   2      772.67      713.28     12.75 o 
   4  -1   2        0.16       17.33      5.29 o 
   5  -1   2       47.52       36.87      6.66 o 
   6  -1   2     1460.39     1314.22     38.30 o 
   7  -1   2       32.37       37.51     21.20 o 
   8  -1   2        5.48       27.15     19.49 o 
   9  -1   2        7.24       40.70     28.44 o 
 -10   0   2        0.89      156.20     34.55 o 
  -9   0   2        0.65       49.89     19.39 o 
  -8   0   2      113.24      138.01     15.82 o 
  -7   0   2      159.67      158.92     11.38 o 
  -6   0   2       10.73        9.47      5.39 o 
  -5   0   2        4.47       -1.79      4.48 o 
  -4   0   2        1.31        1.10      3.46 o 
  -3   0   2      292.99      290.34      8.91 o 
  -2   0   2     2537.65     2449.02     41.15 o 
  -1   0   2      848.85      878.22     22.06 o 
   0   0   2     8918.92     8511.95    109.43 o 
   1   0   2     5753.56     5088.12    109.77 o 
   2   0   2       18.29       17.79      3.63 o 
   3   0   2       13.71       13.97      4.26 o 
   4   0   2       11.87       14.26      5.34 o 
   5   0   2      403.50      401.14     14.37 o 
   6   0   2      292.60      258.56     19.80 o 
   7   0   2       16.55       20.01     11.45 o 
   8   0   2      148.20      172.55     27.80 o 
   9   0   2        5.97       26.80     26.69 o 
 -10   1   2        7.05      138.90     39.26 o 
  -9   1   2       29.44       67.05     15.50 o 
  -8   1   2        7.35       15.46     11.30 o 
  -7   1   2       29.12       27.53      5.79 o 
  -6   1   2     4278.69     4282.61     60.29 o 
  -5   1   2        9.00        6.51      4.58 o 
  -4   1   2        2.83        2.55      4.61 o 
  -3   1   2      429.53      430.02      9.69 o 
  -2   1   2       19.23       19.61     14.38 o 
  -1   1   2    16286.24    16633.31    207.30 o 
   0   1   2     7815.63     7576.44     80.83 o 
   1   1   2      809.09      805.36     14.82 o 
   2   1   2      277.53      253.77     16.77 o 
   3   1   2     6255.95     5782.32    147.03 o 
   4   1   2      146.64      154.49      7.78 o 
   5   1   2      159.73      138.77      7.87 o 
   6   1   2        0.56       -1.31      9.41 o 
   7   1   2       11.82       13.53     11.35 o 
   8   1   2      236.82      292.49     29.99 o 
  -9   2   2       16.61       35.08     22.77 o 
  -8   2   2        0.13       22.30     13.84 o 
  -7   2   2       15.52       19.60     10.25 o 
  -6   2   2       38.08       40.72      6.54 o 
  -5   2   2      343.37      350.31     11.22 o 
  -4   2   2       94.56       86.59      5.89 o 
  -3   2   2      129.35      141.71      7.06 o 
  -2   2   2      101.10      107.09      7.26 o 
  -1   2   2      122.17      135.11      9.40 o 
   0   2   2     1080.62      982.13     16.73 o 
   1   2   2      454.21      431.31     11.71 o 
   2   2   2      984.12     1012.19     24.91 o 
   3   2   2      905.52      841.46     18.10 o 
   4   2   2        0.27       -0.44      5.70 o 
   5   2   2       22.00       31.47      8.31 o 
   6   2   2       22.29       23.91      8.53 o 
   7   2   2       87.65       98.59     14.37 o 
   8   2   2       30.39       78.30     20.35 o 
   9   2   2        4.31       14.40     34.99 o 
  -9   3   2        0.09       15.41     20.64 o 
  -8   3   2        3.63       25.59     12.79 o 
  -7   3   2       18.73       19.80      7.86 o 
  -6   3   2       11.34       19.08      4.85 o 
  -5   3   2        0.58       -4.55      3.69 o 
  -4   3   2     8879.85     9457.68    102.32 o 
  -3   3   2      357.20      447.08     12.05 o 
  -2   3   2      164.94      195.50      8.80 o 
  -1   3   2      587.08      633.89     17.14 o 
   0   3   2       11.74        1.08      4.99 o 
   1   3   2     6813.16     6356.44    123.98 o 
   2   3   2      906.53      906.22     21.80 o 
   3   3   2     1020.69      986.80     22.22 o 
   4   3   2        0.10        5.19     14.71 o 
   5   3   2     1169.18     1026.58     24.51 o 
   6   3   2      107.64      116.55     12.57 o 
   7   3   2       13.00       32.99     15.47 o 
   8   3   2        1.27        1.13     20.56 o 
   9   3   2        0.01       20.99     23.38 o 
 -10   4   2      116.23      213.20     46.95 o 
  -9   4   2       41.46       44.12     22.51 o 
  -8   4   2        7.00       27.70     12.79 o 
  -7   4   2      226.85      218.81     12.22 o 
  -6   4   2        5.52        4.39      6.04 o 
  -5   4   2       93.80      107.71     10.15 o 
  -4   4   2        8.34       21.95      4.62 o 
  -3   4   2      621.41      662.71     15.77 o 
  -2   4   2       88.48       72.49      6.94 o 
  -1   4   2      313.31      347.21     14.15 o 
   0   4   2      352.02      347.80     10.01 o 
   1   4   2       45.28       42.15      7.78 o 
   2   4   2      217.67      166.98     14.00 o 
   3   4   2       98.26      129.60     14.19 o 
   4   4   2      168.73      179.77     15.66 o 
   5   4   2      188.34      157.43     16.62 o 
   6   4   2        3.58       22.68     11.32 o 
   7   4   2        3.50       33.74     16.43 o 
   8   4   2       15.95       22.58     24.00 o 
 -10   5   2       45.92      158.11     46.17 o 
  -9   5   2       43.15       84.93     41.12 o 
  -8   5   2      235.27      289.25     34.67 o 
  -7   5   2        2.91        0.03      7.29 o 
  -6   5   2        2.33        8.07      5.61 o 
  -5   5   2        0.26       -6.34      6.02 o 
  -4   5   2       13.52       27.35      6.37 o 
  -3   5   2       13.87       11.43      6.08 o 
  -2   5   2     6264.45     6949.84    107.22 o 
  -1   5   2      790.50      881.06     22.61 o 
   0   5   2      346.66      344.85     13.03 o 
   1   5   2      320.71      269.72     14.30 o 
   2   5   2        3.63        1.55      8.11 o 
   3   5   2     1241.61     1157.43     34.07 o 
   4   5   2       83.86       65.67     13.72 o 
   5   5   2      420.54      371.02     21.26 o 
   6   5   2        6.20       15.55     12.43 o 
   7   5   2      211.60      245.25     27.62 o 
  -9   6   2        1.57       33.49     31.29 o 
  -8   6   2      230.57      266.97     53.34 o 
  -7   6   2      174.53      180.64     19.60 o 
  -6   6   2       86.21       90.73     10.92 o 
  -5   6   2      674.75      684.43     25.25 o 
  -4   6   2        2.96       -2.77      5.97 o 
  -3   6   2      274.67      288.64     16.98 o 
  -2   6   2        0.18       -6.11      8.90 o 
  -1   6   2      339.89      384.18     17.12 o 
   0   6   2        6.40        6.88      5.49 o 
   1   6   2      127.90      146.30     13.18 o 
   2   6   2      208.57      195.43     16.16 o 
   3   6   2       98.32       96.42     14.19 o 
   4   6   2        2.77        3.34     13.76 o 
   5   6   2       29.48       24.68     13.73 o 
   6   6   2      103.49      107.96     18.12 o 
   7   6   2       61.33       85.63     27.33 o 
  -9   7   2        2.07       57.29     34.56 o 
  -8   7   2       30.91      113.20     40.34 o 
  -7   7   2      116.07      122.39     20.43 o 
  -6   7   2      225.16      218.76     13.55 o 
  -5   7   2       99.68      118.15     14.84 o 
  -4   7   2       64.96       62.60     14.43 o 
  -3   7   2       24.67       29.99     12.44 o 
  -2   7   2        0.27        9.89     10.70 o 
  -1   7   2        4.37      -10.51      9.18 o 
   0   7   2     1685.26     1669.86     37.16 o 
   1   7   2      392.95      404.48     20.27 o 
   2   7   2      167.33      160.98     16.53 o 
   3   7   2      101.46       91.87     15.68 o 
   4   7   2        0.62       22.45     12.43 o 
   5   7   2      162.94      131.98     25.05 o 
   6   7   2       15.32       16.42     18.31 o 
   7   7   2      137.95      183.37     21.42 o 
  -8   8   2       69.62      162.97     45.38 o 
  -7   8   2        6.03       26.50     35.55 o 
  -6   8   2      280.88      276.86     20.84 o 
  -5   8   2      374.75      330.33     20.06 o 
  -4   8   2      175.90      177.52     18.81 o 
  -3   8   2      824.44      838.43     28.33 o 
  -2   8   2        1.04       -7.06     11.20 o 
  -1   8   2      212.96      235.77     26.42 o 
   0   8   2        0.01        3.30     11.12 o 
   1   8   2      128.05      137.55     16.08 o 
   2   8   2       41.42       42.89     16.36 o 
   3   8   2       43.06       73.38     14.28 o 
   4   8   2       89.68      120.16     25.51 o 
   5   8   2       55.97       74.11     39.65 o 
   6   8   2        1.74       39.51     21.46 o 
  -8   9   2       48.66      204.05     46.18 o 
  -7   9   2        0.08       61.36     29.89 o 
  -6   9   2        8.11       41.88     28.85 o 
  -5   9   2      210.00      189.15     18.70 o 
  -4   9   2       63.69       70.42     14.70 o 
  -3   9   2      385.61      370.11     21.37 o 
  -2   9   2       97.65      109.38     20.44 o 
  -1   9   2       84.59       92.03     20.68 o 
   0   9   2        2.18       12.64     17.32 o 
   1   9   2        0.61       -3.19     18.87 o 
   2   9   2      258.47      228.91     24.97 o 
   3   9   2      133.84      137.61     22.98 o 
   4   9   2       60.02       36.11     21.45 o 
  -7  10   2       22.32      228.07     45.35 o 
  -6  10   2       54.09      158.79     41.36 o 
  -5  10   2       10.01       27.91     13.69 o 
  -4  10   2      166.65      174.94     18.55 o 
  -3  10   2      424.53      371.92     27.26 o 
  -2  10   2      141.95       98.54     20.71 o 
  -1  10   2      470.00      473.44     30.85 o 
   0  10   2        7.10        9.85     18.47 o 
   1  10   2       90.57       80.77     22.14 o 
   2  10   2        1.08       -0.13     18.24 o 
   3  10   2       35.17       30.76     19.98 o 
   4  10   2       99.95       83.48     20.12 o 
  -6  11   2       92.27      307.48     35.70 o 
  -5  11   2       10.34        8.13     23.40 o 
  -4  11   2        1.76      -16.26     20.09 o 
  -3  11   2      212.13      165.27     27.27 o 
  -2  11   2        0.38       -2.62     18.14 o 
  -1  11   2      495.71      480.25     33.18 o 
   0  11   2       54.03       55.60     21.93 o 
   1  11   2      112.45       79.60     23.50 o 
   2  11   2        0.18       -2.29     20.60 o 
   3  11   2        4.43        7.75     20.25 o 
  -4  12   2       12.36       39.72     26.01 o 
  -3  12   2       13.64      -19.18     16.54 o 
  -2  12   2       47.85       40.54     19.12 o 
  -1  12   2      300.68      249.19     29.70 o 
   0  12   2       74.17       55.47     23.75 o 
   1  12   2      167.31      179.43     33.63 o 
  -1 -13   3        8.04       19.59     19.35 o 
   0 -13   3        0.43        4.16     27.14 o 
   1 -13   3        0.07       -1.34     25.82 o 
   2 -13   3       25.08       72.79     28.92 o 
  -3 -12   3        4.21       -1.42     13.13 o 
  -2 -12   3      175.39      187.39     26.28 o 
  -1 -12   3      118.60      136.13     33.26 o 
   0 -12   3      784.42      735.04     48.51 o 
   1 -12   3        8.15       -3.87     27.61 o 
   2 -12   3      363.53      355.96     36.14 o 
   3 -12   3       28.61       27.41     35.87 o 
   4 -12   3       34.14      208.88    112.76 o 
   5 -12   3       85.68      244.92     85.84 o 
  -4 -11   3      261.54      271.28     30.84 o 
  -3 -11   3       65.78       52.87     20.63 o 
  -2 -11   3        0.28       15.54     18.65 o 
  -1 -11   3       45.31       62.21     21.22 o 
   0 -11   3      330.54      303.91     27.79 o 
   1 -11   3       56.22       63.67     34.42 o 
   2 -11   3        0.38       36.16     15.90 o 
   3 -11   3       19.88       35.39     24.34 o 
   4 -11   3       17.77       56.77     21.80 o 
   5 -11   3      124.64      135.03     77.62 o 
   6 -11   3        3.60       33.65     22.96 o 
  -5 -10   3        0.84      -18.14     17.27 o 
  -4 -10   3        7.10       54.64     17.37 o 
  -3 -10   3        0.09       20.96     14.92 o 
  -2 -10   3        8.93        9.85     13.04 o 
  -1 -10   3       21.39       30.06     14.85 o 
   0 -10   3      408.28      474.22     24.99 o 
   1 -10   3      165.64      166.95     14.00 o 
   2 -10   3     2097.05     2100.04     48.01 o 
   3 -10   3        0.32       13.85     15.02 o 
   4 -10   3      686.71      570.93     40.47 o 
   5 -10   3       16.01       34.48     21.94 o 
   6 -10   3      101.96      152.74     32.83 o 
   7 -10   3      187.30      263.60     39.00 o 
  -7  -9   3        9.49       32.40     17.32 o 
  -6  -9   3        3.08       45.88     23.16 o 
  -5  -9   3        7.18       31.05     20.26 o 
  -4  -9   3       11.26       15.18     13.92 o 
  -3  -9   3       34.12       56.25     15.38 o 
  -2  -9   3      961.50      938.31     31.82 o 
  -1  -9   3      133.62      159.06     14.74 o 
   0  -9   3        4.01       13.21      7.83 o 
   1  -9   3       61.22       45.83     10.03 o 
   2  -9   3      304.01      299.50     15.55 o 
   3  -9   3      123.18      153.35     17.93 o 
   4  -9   3        0.01        1.37     13.23 o 
   5  -9   3      129.59      125.08     29.13 o 
   6  -9   3        3.06       33.94     28.80 o 
   7  -9   3      133.97      187.10     35.32 o 
  -7  -8   3      261.47      209.98     24.39 o 
  -6  -8   3      121.61      161.08     22.01 o 
  -5  -8   3       65.39       72.16     20.66 o 
  -4  -8   3       29.37       29.36     14.70 o 
  -3  -8   3        6.80       -2.70     14.78 o 
  -2  -8   3      116.37       98.04     17.23 o 
  -1  -8   3        7.89        1.96      7.34 o 
   0  -8   3      133.22      132.74     10.76 o 
   1  -8   3       15.99       11.21      8.32 o 
   2  -8   3      582.55      613.42     17.48 o 
   3  -8   3      113.94      126.42     12.94 o 
   4  -8   3     3482.32     3381.07     54.91 o 
   5  -8   3        2.11        4.53     11.24 o 
   6  -8   3      746.47      623.52     37.16 o 
   7  -8   3        0.01      -19.68     19.37 o 
   8  -8   3      156.69      195.17     34.48 o 
  -8  -7   3        3.69       76.38     19.16 o 
  -7  -7   3        7.62       33.30     13.25 o 
  -6  -7   3       33.07       48.48     14.65 o 
  -5  -7   3      150.64      173.48     18.77 o 
  -4  -7   3       14.75       13.28     14.63 o 
  -3  -7   3      106.36      108.36     16.41 o 
  -2  -7   3        1.09        7.51      7.77 o 
  -1  -7   3       37.23       23.34      7.70 o 
   0  -7   3     2604.77     2634.84     37.94 o 
   1  -7   3      233.51      284.77     12.69 o 
   2  -7   3       37.12       30.69      6.96 o 
   3  -7   3       46.30       61.49      8.87 o 
   4  -7   3      135.25      150.43     12.76 o 
   5  -7   3       70.36       69.37     13.53 o 
   6  -7   3        3.88       19.78     17.04 o 
   7  -7   3      256.69      220.05     27.17 o 
   8  -7   3        0.02       22.69     17.44 o 
  -8  -6   3        3.27       31.26     15.82 o 
  -7  -6   3      239.14      252.30     24.53 o 
  -6  -6   3       51.43       60.36     14.79 o 
  -5  -6   3      148.68      128.70     17.35 o 
  -4  -6   3      276.30      283.92     17.40 o 
  -3  -6   3      112.69       91.52     13.97 o 
  -2  -6   3      244.01      241.95     12.42 o 
  -1  -6   3       28.77       35.82      7.24 o 
   0  -6   3      695.37      692.99     15.61 o 
   1  -6   3       73.43       66.59      7.46 o 
   2  -6   3      530.98      541.77     12.45 o 
   3  -6   3       16.14       35.80      8.47 o 
   4  -6   3      360.35      356.24     14.89 o 
   5  -6   3       28.42       34.61     12.17 o 
   6  -6   3     3202.85     2876.57    150.14 o 
   7  -6   3        1.85       -0.28     16.30 o 
   8  -6   3      455.41      424.37     29.91 o 
   9  -6   3        8.01       40.92     23.32 o 
  -9  -5   3        9.78       30.44     25.23 o 
  -8  -5   3        7.66       67.88     22.62 o 
  -7  -5   3       11.00       23.62     13.55 o 
  -6  -5   3       88.35       94.22     14.88 o 
  -5  -5   3        0.09        1.54     10.77 o 
  -4  -5   3       15.05        7.36      9.82 o 
  -3  -5   3      693.94      684.65     22.50 o 
  -2  -5   3       45.16       58.29      7.65 o 
  -1  -5   3      662.90      671.68     17.23 o 
   0  -5   3       22.05       33.42      6.18 o 
   1  -5   3       45.12       49.48      5.65 o 
   2  -5   3     3360.54     3488.38     53.78 o 
   3  -5   3      219.24      269.80     11.71 o 
   4  -5   3       56.15       59.53      7.69 o 
   5  -5   3       11.24        9.46     10.92 o 
   6  -5   3        3.62       11.62     19.51 o 
   7  -5   3        4.11       31.89     21.14 o 
   8  -5   3       24.84       39.44     22.46 o 
   9  -5   3      218.05      303.82     56.75 o 
  -8  -4   3        2.27       42.34     11.07 o 
  -7  -4   3       39.54       46.86     15.91 o 
  -6  -4   3        5.01       -3.62      9.52 o 
  -5  -4   3      331.97      305.54     16.83 o 
  -4  -4   3        1.89       -1.02      8.00 o 
  -3  -4   3       18.47       13.68      7.50 o 
  -2  -4   3      572.00      537.32     14.78 o 
  -1  -4   3       68.35       66.08      7.00 o 
   0  -4   3      712.11      705.63     17.02 o 
   1  -4   3      129.24      114.47      6.81 o 
   2  -4   3     1470.25     1481.49     24.18 o 
   3  -4   3      173.52      167.23     10.98 o 
   4  -4   3      547.28      540.64     15.04 o 
   5  -4   3      185.14      211.85     10.78 o 
   6  -4   3       69.48       71.81     22.69 o 
   7  -4   3        3.65       11.23     13.82 o 
   8  -4   3     1838.72     1602.48    115.30 o 
 -10  -3   3        0.23        0.23     35.42 o 
  -9  -3   3        2.76       55.48     34.81 o 
  -8  -3   3       38.45       54.30      9.36 o 
  -7  -3   3       35.95       31.91     10.78 o 
  -6  -3   3       35.71       40.53     10.30 o 
  -5  -3   3       14.88       12.87      8.47 o 
  -4  -3   3      536.55      512.87     16.35 o 
  -3  -3   3        0.04      -10.81      5.41 o 
  -2  -3   3        5.23        4.23      4.84 o 
  -1  -3   3     1128.91     1089.16     26.48 o 
   0  -3   3      216.61      215.14      7.58 o 
   1  -3   3     1546.15     1459.93     39.85 o 
   2  -3   3      124.11      143.86      7.52 o 
   3  -3   3      147.65      162.43      7.62 o 
   4  -3   3     1327.16     1320.89     25.24 o 
   5  -3   3      120.16      129.73      9.30 o 
   6  -3   3       18.78       18.14     11.64 o 
   7  -3   3        0.73        8.07     15.23 o 
   8  -3   3       29.96       85.63     34.00 o 
   9  -3   3        1.68       52.68     28.85 o 
 -10  -2   3      116.00       95.45     41.86 o 
  -9  -2   3      133.12      149.50     26.79 o 
  -8  -2   3      459.24      444.56     18.37 o 
  -7  -2   3        6.09       12.14      9.42 o 
  -6  -2   3       40.05       33.95      9.55 o 
  -5  -2   3        9.53        8.90      7.40 o 
  -4  -2   3       13.60       12.95      5.87 o 
  -3  -2   3      113.25      130.91      8.76 o 
  -2  -2   3        3.61       -6.14      4.32 o 
  -1  -2   3     1917.65     1811.74     33.10 o 
   0  -2   3     1011.28      907.60     14.95 o 
   1  -2   3       22.21        6.81      3.34 o 
   2  -2   3      285.73      263.39      7.92 o 
   3  -2   3       94.34      100.08      5.79 o 
   4  -2   3      648.89      685.30     13.88 o 
   5  -2   3      206.17      198.94      8.73 o 
   6  -2   3      226.31      182.22     17.56 o 
   7  -2   3      287.40      257.39     20.37 o 
   8  -2   3       18.03       49.34     19.27 o 
   9  -2   3        1.89       94.26     32.06 o 
  -9  -1   3       45.77       55.03     18.25 o 
  -8  -1   3       22.04       42.22      8.76 o 
  -7  -1   3       19.03        9.12      7.25 o 
  -6  -1   3      108.32      105.41     10.56 o 
  -5  -1   3      141.04      133.10      9.90 o 
  -4  -1   3       27.63       15.84      5.67 o 
  -3  -1   3       27.69       27.38      6.10 o 
  -2  -1   3     2372.90     2216.67     33.22 o 
  -1  -1   3        1.42       -1.06      3.51 o 
   0  -1   3        0.17        1.61      3.18 o 
   1  -1   3      569.57      512.69     10.74 o 
   2  -1   3      130.44      118.19      5.48 o 
   3  -1   3      621.16      613.43     11.82 o 
   4  -1   3      196.88      216.55     10.18 o 
   5  -1   3      167.80      181.81     10.55 o 
   6  -1   3      268.97      241.83     19.12 o 
   7  -1   3       16.30       16.17     16.19 o 
   8  -1   3        0.01       34.91     14.44 o 
   9  -1   3        2.07       56.71     34.93 o 
 -10   0   3        0.67       58.65     44.53 o 
  -9   0   3        1.16       18.32     21.57 o 
  -8   0   3      174.94      214.69     17.93 o 
  -7   0   3      282.73      284.70     12.07 o 
  -6   0   3      816.89      784.53     17.65 o 
  -5   0   3       69.19       79.67      6.85 o 
  -4   0   3      682.76      681.23     15.90 o 
  -3   0   3       49.28       49.56      6.09 o 
  -2   0   3      749.56      721.30     17.09 o 
  -1   0   3       71.32       79.02      6.23 o 
   0   0   3        0.00       -5.88      2.94 o 
   1   0   3     2334.30     2181.74     28.56 o 
   2   0   3      666.05      614.52     14.46 o 
   3   0   3        1.61       -4.49      5.96 o 
   4   0   3        0.01       -5.95      5.30 o 
   5   0   3       55.06       59.74      7.62 o 
   6   0   3      164.45      202.40     19.31 o 
   7   0   3      110.44      107.23     17.16 o 
   8   0   3       45.35       47.64     15.35 o 
   9   0   3      208.96      328.01     31.70 o 
 -10   1   3       26.77      118.01     41.43 o 
  -9   1   3      292.05      346.03     36.47 o 
  -8   1   3        0.00       14.04     10.55 o 
  -7   1   3      132.47      130.49      9.60 o 
  -6   1   3      393.20      343.88     11.72 o 
  -5   1   3      281.83      259.66     10.37 o 
  -4   1   3       95.20       99.98      7.21 o 
  -3   1   3      298.64      288.12      8.34 o 
  -2   1   3        0.85        3.43      5.99 o 
  -1   1   3      198.10      198.64      9.60 o 
   0   1   3     2559.84     2396.35     33.01 o 
   1   1   3        0.21       -5.56      3.47 o 
   2   1   3        1.20       -7.81      4.18 o 
   3   1   3      100.50      109.69      8.64 o 
   4   1   3       38.95       48.68      5.52 o 
   5   1   3       45.85       36.06      7.97 o 
   6   1   3       96.46       63.32     12.65 o 
   7   1   3      130.28      114.65     14.66 o 
   8   1   3       69.73       88.83     15.83 o 
   9   1   3        0.28       20.55     22.38 o 
  -9   2   3       88.53      149.05     30.58 o 
  -8   2   3        0.00       35.90     14.73 o 
  -7   2   3        0.37        1.57      6.86 o 
  -6   2   3      182.52      187.44     11.25 o 
  -5   2   3      310.65      349.14     11.45 o 
  -4   2   3     1033.15     1052.91     17.63 o 
  -3   2   3      277.19      270.44      8.00 o 
  -2   2   3     1894.98     1961.67     42.81 o 
  -1   2   3      308.82      250.94     10.29 o 
   0   2   3     1856.46     1797.93     23.30 o 
   1   2   3      217.80      200.64      7.27 o 
   2   2   3       47.98       48.70      5.56 o 
   3   2   3      252.39      250.72     11.73 o 
   4   2   3      178.05      139.76     10.42 o 
   5   2   3        0.06        4.89      7.76 o 
   6   2   3       29.98       38.75     11.82 o 
   7   2   3       21.73       31.76     12.79 o 
   8   2   3       56.55      100.80     35.68 o 
   9   2   3       33.30       57.01     26.41 o 
  -9   3   3      339.38      283.66     33.59 o 
  -8   3   3       30.98       58.18     13.60 o 
  -7   3   3      646.52      629.29     16.94 o 
  -6   3   3       14.48       12.08      5.52 o 
  -5   3   3      400.47      400.39     11.10 o 
  -4   3   3     2243.90     2296.49     29.30 o 
  -3   3   3     1071.04     1057.17     19.27 o 
  -2   3   3        1.13        6.51      4.99 o 
  -1   3   3      233.02      229.69     12.39 o 
   0   3   3        0.32       -1.39      3.84 o 
   1   3   3      541.67      517.01     13.53 o 
   2   3   3      442.06      392.02     14.88 o 
   3   3   3       20.76       19.13      5.54 o 
   4   3   3        4.32       -3.23      6.73 o 
   5   3   3       25.15       21.32      8.25 o 
   6   3   3       28.05       33.57     11.39 o 
   7   3   3        2.46       15.41     14.89 o 
   8   3   3       29.63       15.98     22.66 o 
 -10   4   3       14.49       59.33     29.23 o 
  -9   4   3      153.07      194.35     32.10 o 
  -8   4   3      102.44       93.17     16.24 o 
  -7   4   3      141.09      145.78      8.97 o 
  -6   4   3        0.90        1.63      4.81 o 
  -5   4   3        0.09       -1.62      4.73 o 
  -4   4   3      106.55      165.09     11.42 o 
  -3   4   3      147.44      171.01     10.49 o 
  -2   4   3      806.80      890.56     18.34 o 
  -1   4   3      269.47      293.29     14.05 o 
   0   4   3      788.54      779.31     15.15 o 
   1   4   3       70.76       82.54     10.23 o 
   2   4   3      865.04      807.47     22.28 o 
   3   4   3      108.20      112.79     12.57 o 
   4   4   3       44.06       62.99     11.28 o 
   5   4   3        6.83        6.00     12.96 o 
   6   4   3       59.43       90.54     14.10 o 
   7   4   3        1.29       40.35     22.87 o 
 -10   5   3        0.08       78.30     33.79 o 
  -9   5   3      383.49      331.69     75.40 o 
  -8   5   3        5.81       32.72     18.02 o 
  -7   5   3     1336.56     1301.19     43.06 o 
  -6   5   3        9.07       12.04      6.50 o 
  -5   5   3      915.74      896.44     23.65 o 
  -4   5   3       48.86       50.85      8.57 o 
  -3   5   3      472.98      482.27     16.01 o 
  -2   5   3     3549.63     3820.70     64.62 o 
  -1   5   3      799.67      785.97     22.13 o 
   0   5   3      183.02      201.93      9.42 o 
   1   5   3       20.15       11.98      7.77 o 
   2   5   3        0.05       -9.56      5.10 o 
   3   5   3      316.34      266.49     17.47 o 
   4   5   3       62.13       95.08     16.81 o 
   5   5   3       36.43       36.37     13.25 o 
   6   5   3        8.96        6.53     11.93 o 
   7   5   3       26.03       66.08     46.62 o 
   8   5   3       25.43       10.43     47.01 o 
  -9   6   3       28.09       64.73     32.87 o 
  -8   6   3       52.86       78.77     21.04 o 
  -7   6   3      164.02      172.71     16.11 o 
  -6   6   3      295.43      314.28     14.88 o 
  -5   6   3      110.30      122.33     12.06 o 
  -4   6   3        1.53        4.60      7.61 o 
  -3   6   3        0.07        6.27     10.85 o 
  -2   6   3      117.40      157.20     14.05 o 
  -1   6   3       21.97       38.35     10.17 o 
   0   6   3      341.17      354.36     19.92 o 
   1   6   3      192.02      173.10     14.17 o 
   2   6   3      130.21      124.03     14.06 o 
   3   6   3       17.90       17.93     10.60 o 
   4   6   3      237.01      214.92     18.52 o 
   5   6   3       25.64       50.07     19.10 o 
   6   6   3        7.09       20.21     15.71 o 
  -9   7   3      108.99      189.57     48.32 o 
  -8   7   3        0.15       40.46     37.91 o 
  -7   7   3      540.76      450.26     30.39 o 
  -6   7   3        0.54        0.13      7.11 o 
  -5   7   3     2741.18     2806.26     46.63 o 
  -4   7   3        2.37        8.67     13.43 o 
  -3   7   3      568.83      561.73     23.98 o 
  -2   7   3       54.01       60.29     12.86 o 
  -1   7   3      276.98      252.47     27.58 o 
   0   7   3     2105.26     1975.82     41.63 o 
   1   7   3      282.64      283.27     17.91 o 
   2   7   3      181.62      170.52     16.97 o 
   3   7   3        0.00       -1.22     12.17 o 
   4   7   3       12.39       -2.69     14.73 o 
   5   7   3       87.45       92.90     34.09 o 
   6   7   3        4.82       19.04     16.56 o 
   7   7   3       32.09       79.02     37.43 o 
  -8   8   3       26.13       64.58     30.82 o 
  -7   8   3        0.01       30.27     13.09 o 
  -6   8   3      112.06      106.29     29.33 o 
  -5   8   3       40.37       57.42     14.85 o 
  -4   8   3      423.39      436.60     24.77 o 
  -3   8   3       31.37        6.22     19.16 o 
  -2   8   3        4.36       15.93     11.80 o 
  -1   8   3        6.03       12.58     17.54 o 
   0   8   3      106.99       90.78     20.46 o 
   1   8   3       12.57       25.31     15.53 o 
   2   8   3      167.17      187.21     19.52 o 
   3   8   3      139.59      106.81     19.58 o 
   4   8   3       13.78       22.92     16.77 o 
   5   8   3        7.50       17.09     17.62 o 
  -8   9   3       82.18      229.00     50.39 o 
  -7   9   3      217.67      312.89     54.21 o 
  -6   9   3        1.55       15.95     23.19 o 
  -5   9   3      584.99      453.57     22.90 o 
  -4   9   3       12.44       17.48     13.25 o 
  -3   9   3     2704.33     2752.01     56.67 o 
  -2   9   3       21.06       17.42     16.97 o 
  -1   9   3      212.29      207.64     24.21 o 
   0   9   3       35.32       34.49     17.94 o 
   1   9   3       78.84       78.53     19.80 o 
   2   9   3      705.26      708.02     35.74 o 
   3   9   3       74.97      101.60     20.62 o 
   4   9   3       97.18      115.04     24.76 o 
  -7  10   3       18.56      122.45     29.18 o 
  -6  10   3       57.68      122.29     82.07 o 
  -5  10   3       22.11       44.95     18.49 o 
  -4  10   3      121.57       91.20     19.94 o 
  -3  10   3       15.35       23.24     18.17 o 
  -2  10   3      312.49      259.67     26.52 o 
  -1  10   3        1.49      -16.03     17.76 o 
   0  10   3        7.46       10.44     22.11 o 
   1  10   3       29.47       44.61     21.01 o 
   2  10   3       53.36       47.29     27.18 o 
   3  10   3       20.95       44.12     20.07 o 
   4  10   3       60.25       78.40     20.14 o 
  -5  11   3      244.29      261.18     41.80 o 
  -4  11   3        4.89       -3.09     25.67 o 
  -3  11   3      436.88      344.49     58.83 o 
  -2  11   3       19.27        1.50     19.27 o 
  -1  11   3     1524.96     1406.93     50.27 o 
   0  11   3       28.27       32.97     22.07 o 
   1  11   3       84.56       67.92     23.62 o 
   2  11   3       15.41       -6.06     20.22 o 
   3  11   3       15.00       41.69     22.00 o 
  -4  12   3       56.42       63.12     19.85 o 
  -3  12   3       38.53       17.19     19.75 o 
  -2  12   3       63.93       27.68     20.64 o 
  -1  12   3      106.38      126.03     26.02 o 
   0  12   3      130.72       91.62     24.99 o 
  -1 -13   4        0.37       21.18     25.05 o 
   0 -13   4      166.29      145.46     32.48 o 
   1 -13   4       92.70       68.65     54.45 o 
   2 -13   4      178.59      184.01     45.49 o 
  -3 -12   4        0.00        5.85     32.02 o 
  -2 -12   4        2.32        9.31     22.30 o 
  -1 -12   4      167.28      153.17     24.09 o 
   0 -12   4      669.11      618.47     43.99 o 
   1 -12   4       12.77       15.12     24.79 o 
   2 -12   4       94.60       75.59     27.22 o 
   3 -12   4       10.26       60.40     25.71 o 
   4 -12   4       27.77      -16.20     45.94 o 
  -5 -11   4       78.54       73.72     22.01 o 
  -4 -11   4       92.76       80.88     22.46 o 
  -3 -11   4       32.57       19.75     18.83 o 
  -2 -11   4        1.81       15.63     19.74 o 
  -1 -11   4       20.53       16.54     14.84 o 
   0 -11   4     1293.23     1221.66     51.75 o 
   1 -11   4        0.07       14.59     23.72 o 
   2 -11   4      246.16      268.12     25.44 o 
   3 -11   4      158.64      170.37     22.39 o 
   4 -11   4      249.77      273.02     33.74 o 
   5 -11   4       40.78       78.48     22.35 o 
   6 -11   4       20.63      154.38    114.60 o 
  -6 -10   4       41.47       35.84     19.94 o 
  -5 -10   4        0.31       21.47     19.44 o 
  -4 -10   4       61.83       93.87     17.92 o 
  -3 -10   4       31.85       45.22     16.71 o 
  -2 -10   4        0.09       24.06     15.12 o 
  -1 -10   4        1.58        8.59     14.40 o 
   0 -10   4       17.87       20.92      8.94 o 
   1 -10   4      372.02      408.99     21.93 o 
   2 -10   4     1814.33     1786.45     44.03 o 
   3 -10   4       41.82       28.40     14.55 o 
   4 -10   4       51.51       61.74     24.89 o 
   5 -10   4        0.09       12.51     23.28 o 
   6 -10   4       13.34       42.44     30.05 o 
   7 -10   4       13.65       82.37     40.64 o 
  -7  -9   4       37.46       43.13     18.84 o 
  -6  -9   4        4.71        7.10     16.24 o 
  -5  -9   4       48.52       85.28     21.95 o 
  -4  -9   4       51.07       71.24     16.05 o 
  -3  -9   4      172.63      193.91     20.14 o 
  -2  -9   4       36.92       44.17     16.21 o 
  -1  -9   4        3.18        2.22      7.06 o 
   0  -9   4       32.00       19.70      8.98 o 
   1  -9   4       64.25       69.70     10.41 o 
   2  -9   4     1353.44     1343.35     36.41 o 
   3  -9   4        1.97       -2.35     12.27 o 
   4  -9   4      221.66      309.04     28.15 o 
   5  -9   4      146.78      143.08     23.44 o 
   6  -9   4      171.91      210.65     35.22 o 
   7  -9   4       65.10       93.02     37.19 o 
  -7  -8   4       22.85       31.41     18.67 o 
  -6  -8   4       80.14      104.87     16.79 o 
  -5  -8   4       15.92        3.62     13.61 o 
  -4  -8   4       98.95       90.10     16.81 o 
  -3  -8   4        0.16        4.43     14.88 o 
  -2  -8   4      158.41      131.89     12.88 o 
  -1  -8   4      136.25      148.50     11.22 o 
   0  -8   4        0.66       -2.27      8.23 o 
   1  -8   4       12.05       12.03      8.76 o 
   2  -8   4      183.22      172.86     13.78 o 
   3  -8   4      439.79      436.94     18.62 o 
   4  -8   4     3133.30     3109.44     68.75 o 
   5  -8   4       60.21       47.44     12.80 o 
   6  -8   4        2.02       -2.35     17.38 o 
   7  -8   4       11.80        8.76     18.04 o 
   8  -8   4        0.34       30.22     29.28 o 
  -8  -7   4      100.42       92.59     21.80 o 
  -7  -7   4       29.13       48.84     14.75 o 
  -6  -7   4       50.47       42.85     14.65 o 
  -5  -7   4       36.84       50.20     14.76 o 
  -4  -7   4       28.49       17.88     14.42 o 
  -3  -7   4      371.31      329.47     16.11 o 
  -2  -7   4      208.78      206.61     13.53 o 
  -1  -7   4      270.15      256.67     13.83 o 
   0  -7   4       79.82       71.64      8.42 o 
   1  -7   4       52.26       53.29      8.46 o 
   2  -7   4       31.28       35.93      7.16 o 
   3  -7   4       43.98       52.11     10.50 o 
   4  -7   4      883.62      818.59     38.04 o 
   5  -7   4        8.60       10.75     11.78 o 
   6  -7   4       77.46      103.59     21.30 o 
   7  -7   4       61.05       63.94     19.94 o 
   8  -7   4       48.34       93.76     20.98 o 
  -9  -6   4        6.66       60.38     24.70 o 
  -8  -6   4        0.61       49.71     18.15 o 
  -7  -6   4        5.85       18.12     18.57 o 
  -6  -6   4     1216.28     1118.26     35.44 o 
  -5  -6   4        1.82       -2.91     12.06 o 
  -4  -6   4      387.58      348.72     18.97 o 
  -3  -6   4       29.57       38.69      9.93 o 
  -2  -6   4      312.61      288.79     13.98 o 
  -1  -6   4        1.52       11.02      6.75 o 
   0  -6   4      167.23      173.96     12.59 o 
   1  -6   4      392.02      440.81     13.03 o 
   2  -6   4        2.50       -3.01      6.14 o 
   3  -6   4       21.96       41.85      8.57 o 
   4  -6   4      413.08      375.30     18.80 o 
   5  -6   4      190.55      197.25     19.69 o 
   6  -6   4     3036.66     2709.16    106.56 o 
   7  -6   4       35.64       35.19     18.18 o 
   8  -6   4       13.73        8.32     17.85 o 
  -9  -5   4       13.11       44.68     22.52 o 
  -8  -5   4        1.72       35.69     16.37 o 
  -7  -5   4      155.12      151.62     18.72 o 
  -6  -5   4       61.77       46.90     13.17 o 
  -5  -5   4        3.26       -1.09     10.39 o 
  -4  -5   4      257.30      242.94     15.38 o 
  -3  -5   4       10.66       20.91      8.01 o 
  -2  -5   4      133.09      160.68     10.39 o 
  -1  -5   4     1401.75     1346.84     26.03 o 
   0  -5   4      795.73      899.24     17.14 o 
   1  -5   4      106.46      109.24      6.66 o 
   2  -5   4      877.12      767.32     13.85 o 
   3  -5   4      308.56      295.38     12.27 o 
   4  -5   4        0.00      -10.05      8.38 o 
   5  -5   4        1.57       -1.36     11.22 o 
   6  -5   4      388.42      359.35     27.80 o 
   7  -5   4        1.29       15.18     22.27 o 
   8  -5   4        0.49       24.33     23.97 o 
   9  -5   4        7.41       68.69     32.07 o 
  -9  -4   4        2.83       41.01     16.73 o 
  -8  -4   4       10.67       51.02     12.00 o 
  -7  -4   4        9.26       10.11     10.52 o 
  -6  -4   4      113.05      124.13     15.71 o 
  -5  -4   4      110.68      111.67     12.59 o 
  -4  -4   4     4179.67     3928.30     61.12 o 
  -3  -4   4        0.07        0.93      7.32 o 
  -2  -4   4     1349.21     1257.27     26.63 o 
  -1  -4   4        7.63        8.39      4.91 o 
   0  -4   4      459.72      413.75     10.68 o 
   1  -4   4      104.09      116.72      7.14 o 
   2  -4   4        6.77        1.84      4.05 o 
   3  -4   4      390.72      421.90     12.99 o 
   4  -4   4        0.14        6.87      5.48 o 
   5  -4   4       45.63       50.08     13.78 o 
   6  -4   4      365.49      323.91     31.19 o 
   7  -4   4        5.14        6.13     21.55 o 
   8  -4   4     1820.84     1576.34     92.95 o 
   9  -4   4       13.41       55.26     27.51 o 
 -10  -3   4        0.37       -1.14     35.39 o 
  -9  -3   4        3.59       44.68     19.39 o 
  -8  -3   4       23.58       39.83     11.77 o 
  -7  -3   4      123.53      110.84     13.32 o 
  -6  -3   4       16.68        9.25      9.13 o 
  -5  -3   4      196.49      200.25     15.11 o 
  -4  -3   4       21.38       28.47      7.50 o 
  -3  -3   4      176.40      170.69     19.45 o 
  -2  -3   4      842.93      804.08     17.71 o 
  -1  -3   4      901.97      896.95     17.99 o 
   0  -3   4      455.12      456.48     10.48 o 
   1  -3   4     2505.55     2345.11     43.93 o 
   2  -3   4     1343.13     1392.18     23.00 o 
   3  -3   4        7.53        8.40      3.89 o 
   4  -3   4      793.23      763.78     20.29 o 
   5  -3   4      290.81      268.68     21.26 o 
   6  -3   4       46.97       48.97     15.69 o 
   7  -3   4        4.31       25.54     17.25 o 
   8  -3   4      103.08      152.65     25.85 o 
 -10  -2   4       14.14      176.26     36.60 o 
  -9  -2   4      238.46      354.65     31.55 o 
  -8  -2   4      165.77      180.48     15.60 o 
  -7  -2   4        0.95       -7.20      9.34 o 
  -6  -2   4        7.99        6.87      7.69 o 
  -5  -2   4       45.55       54.10      8.49 o 
  -4  -2   4      996.64      899.91     20.83 o 
  -3  -2   4      709.51      688.31     16.66 o 
  -2  -2   4     9587.83     9487.52    125.39 o 
  -1  -2   4      116.32      142.59      7.04 o 
   0  -2   4     1683.08     1572.45     33.97 o 
   1  -2   4       22.46       35.07      4.29 o 
   2  -2   4      326.66      255.63      7.82 o 
   3  -2   4      102.83      123.03      6.25 o 
   4  -2   4      141.32      141.17      7.10 o 
   5  -2   4      190.82      179.67     14.52 o 
   6  -2   4        0.30      -10.17     11.62 o 
   7  -2   4       35.68       61.74     19.36 o 
   8  -2   4      182.06      237.44     29.44 o 
  -9  -1   4        8.59       65.67     20.46 o 
  -8  -1   4       23.64       34.20     11.21 o 
  -7  -1   4       25.96       20.52      7.29 o 
  -6  -1   4       42.65       49.50      9.12 o 
  -5  -1   4      800.26      732.37     19.11 o 
  -4  -1   4      117.40      125.68      8.62 o 
  -3  -1   4        6.37        1.89      4.03 o 
  -2  -1   4       38.08       61.72      5.57 o 
  -1  -1   4      432.68      422.22     10.01 o 
   0  -1   4      814.23      775.35     12.66 o 
   1  -1   4     1490.44     1436.86     17.85 o 
   2  -1   4      406.43      405.42      8.20 o 
   3  -1   4     1194.96     1161.77     18.07 o 
   4  -1   4      875.09      920.23     20.40 o 
   5  -1   4      151.75      159.85     16.07 o 
   6  -1   4      171.43      184.00     18.70 o 
   7  -1   4      113.63      171.40     21.85 o 
   8  -1   4       62.71      102.54     21.39 o 
 -10   0   4       16.42       82.00     38.14 o 
  -9   0   4      170.36      225.06     37.66 o 
  -8   0   4        5.96       22.43      8.85 o 
  -7   0   4      519.53      463.72     14.99 o 
  -6   0   4      512.05      477.38     14.00 o 
  -5   0   4       10.56       11.69      4.92 o 
  -4   0   4       23.54       35.00      5.48 o 
  -3   0   4      286.28      264.62     12.05 o 
  -2   0   4     3075.58     2925.76     51.77 o 
  -1   0   4     1098.69     1114.95     16.59 o 
   0   0   4     8225.99     8143.46     89.15 o 
   1   0   4      502.74      510.09     11.94 o 
   2   0   4      599.44      570.32     17.64 o 
   3   0   4       54.50       60.20      5.87 o 
   4   0   4       82.57       79.37      7.18 o 
   5   0   4       35.38       27.12     11.96 o 
   6   0   4      195.50      173.35     19.00 o 
   7   0   4       52.05       45.37     18.02 o 
   8   0   4       11.58       31.10     23.82 o 
 -10   1   4       57.01       83.92     55.36 o 
  -9   1   4      146.62      255.78     27.97 o 
  -8   1   4       31.47       39.38     20.87 o 
  -7   1   4       28.11       20.44      6.41 o 
  -6   1   4      320.29      310.76     11.32 o 
  -5   1   4       41.91       44.23      5.39 o 
  -4   1   4      117.19      124.78      7.77 o 
  -3   1   4     2365.56     2135.49     28.89 o 
  -2   1   4      265.00      307.86      8.91 o 
  -1   1   4      522.96      532.75      8.77 o 
   0   1   4       95.19      122.86      5.25 o 
   1   1   4      236.85      235.02      7.70 o 
   2   1   4       41.65       45.01      6.19 o 
   3   1   4      227.43      225.47     11.18 o 
   4   1   4       88.64       80.81      9.20 o 
   5   1   4      254.67      249.74     12.99 o 
   6   1   4      388.94      353.71     19.17 o 
   7   1   4      175.04      190.78     17.30 o 
   8   1   4        7.00       36.72     34.11 o 
   9   1   4       35.69       38.17     45.85 o 
 -10   2   4      557.38      509.86     40.79 o 
  -9   2   4      691.00      732.06     54.34 o 
  -8   2   4       20.68       41.42     16.24 o 
  -7   2   4      255.43      241.03     12.11 o 
  -6   2   4        1.23        2.59      5.44 o 
  -5   2   4      785.12      764.26     17.25 o 
  -4   2   4      608.38      587.47     12.94 o 
  -3   2   4      406.38      456.02     10.40 o 
  -2   2   4      348.14      404.45     11.46 o 
  -1   2   4      539.09      521.17      9.96 o 
   0   2   4     1799.26     1718.79     21.61 o 
   1   2   4      132.32      140.50      7.51 o 
   2   2   4     3117.25     3046.11     45.64 o 
   3   2   4      265.13      254.38     11.20 o 
   4   2   4      149.97      155.96     11.15 o 
   5   2   4       16.96       17.35      8.37 o 
   6   2   4        4.89       14.07     10.01 o 
   7   2   4       21.17       32.68     17.16 o 
   8   2   4      101.92      149.99     25.79 o 
 -10   3   4       13.35       50.95     44.10 o 
  -9   3   4     1361.49     1334.89     71.08 o 
  -8   3   4      150.13      189.51     18.76 o 
  -7   3   4      267.51      250.91     11.66 o 
  -6   3   4       99.32       95.15      8.56 o 
  -5   3   4        7.38        9.90      4.49 o 
  -4   3   4     1333.82     1257.57     26.21 o 
  -3   3   4       34.44       46.83      6.13 o 
  -2   3   4      164.26      185.85      9.30 o 
  -1   3   4     2485.55     2340.46     54.75 o 
   0   3   4       45.83       48.71      4.31 o 
   1   3   4      457.81      435.12     12.14 o 
   2   3   4       54.96       52.81      6.13 o 
   3   3   4        0.96       -1.53      5.31 o 
   4   3   4       21.49       18.46      5.81 o 
   5   3   4        5.92        4.64      8.07 o 
   6   3   4       17.22        8.35     13.98 o 
   7   3   4       53.12       69.79     19.60 o 
   8   3   4      152.85      172.93     37.43 o 
 -10   4   4       99.14      182.02     80.08 o 
  -9   4   4        8.74       36.60     20.72 o 
  -8   4   4      982.79      961.32     33.98 o 
  -7   4   4     1210.49     1117.71     23.89 o 
  -6   4   4        2.74        9.10      4.84 o 
  -5   4   4      133.92      154.57      8.60 o 
  -4   4   4       67.22       70.67      9.48 o 
  -3   4   4      402.69      452.77     15.55 o 
  -2   4   4      108.11      129.26      8.85 o 
  -1   4   4      820.79      899.47     23.01 o 
   0   4   4      202.28      229.21      9.23 o 
   1   4   4      119.59      134.36     10.87 o 
   2   4   4      338.57      326.37     15.70 o 
   3   4   4       10.71        5.04     11.02 o 
   4   4   4      605.95      543.35     22.21 o 
   5   4   4       46.48       58.30     13.94 o 
   6   4   4       25.11       33.66     12.25 o 
   7   4   4        0.27       -3.00     19.97 o 
   8   4   4        0.14       -3.98     22.05 o 
 -10   5   4       42.62       73.24     22.96 o 
  -9   5   4      372.82      375.25     34.16 o 
  -8   5   4        9.47       41.69     25.58 o 
  -7   5   4     2673.63     2587.88     72.09 o 
  -6   5   4      270.41      266.33     14.66 o 
  -5   5   4      417.58      415.99     15.80 o 
  -4   5   4      118.80      123.70     10.89 o 
  -3   5   4       17.12       15.24      6.73 o 
  -2   5   4     1155.72     1104.89     27.67 o 
  -1   5   4       10.02        9.67      9.00 o 
   0   5   4      144.59      143.00      8.52 o 
   1   5   4      778.43      667.15     22.06 o 
   2   5   4        1.13       -0.34      8.82 o 
   3   5   4       86.40      104.20     13.96 o 
   4   5   4        7.98       12.74     12.30 o 
   5   5   4        3.77        9.87     13.94 o 
   6   5   4       40.68       51.83     16.35 o 
  -9   6   4      342.17      367.49     32.28 o 
  -8   6   4      137.11      159.59     24.78 o 
  -7   6   4        3.29       17.40      8.32 o 
  -6   6   4     1081.73     1077.48     28.13 o 
  -5   6   4     1153.77     1082.23     25.25 o 
  -4   6   4       23.42       22.81      8.67 o 
  -3   6   4       15.21       19.80     12.16 o 
  -2   6   4      144.03      146.37     14.77 o 
  -1   6   4       70.25       84.30     12.17 o 
   0   6   4       26.01       17.21      7.91 o 
   1   6   4      645.53      652.72     22.61 o 
   2   6   4       43.30       39.48      9.77 o 
   3   6   4        9.63       -3.52     11.83 o 
   4   6   4       10.27       24.06     12.45 o 
   5   6   4       52.55       92.09     19.96 o 
   6   6   4      103.44      104.77     24.63 o 
  -9   7   4       25.66      230.92     49.04 o 
  -8   7   4        6.28       62.59     18.01 o 
  -7   7   4      541.06      481.07     21.62 o 
  -6   7   4        0.01        7.83      9.99 o 
  -5   7   4     2965.51     2801.18     46.64 o 
  -4   7   4      323.74      342.37     21.72 o 
  -3   7   4      421.46      405.02     22.08 o 
  -2   7   4       18.53       -0.01     11.93 o 
  -1   7   4       87.30       92.83     13.12 o 
   0   7   4      246.25      235.75     15.36 o 
   1   7   4       10.65       17.17     10.89 o 
   2   7   4       37.83       28.27     12.69 o 
   3   7   4      153.54      197.55     19.26 o 
   4   7   4        9.03        5.91     14.85 o 
   5   7   4        1.77        8.76     16.48 o 
   6   7   4        0.03       29.86     21.40 o 
  -8   8   4       31.07      164.33     44.20 o 
  -7   8   4      321.95      310.53     19.67 o 
  -6   8   4       71.85       89.66     13.62 o 
  -5   8   4       41.08       31.32     14.17 o 
  -4   8   4      763.81      805.59     28.51 o 
  -3   8   4      552.53      524.91     24.98 o 
  -2   8   4       86.11       67.45     14.67 o 
  -1   8   4        0.13      -20.67     16.71 o 
   0   8   4       86.12       82.76     20.02 o 
   1   8   4        2.86        4.27     16.25 o 
   2   8   4       70.77      105.70     14.38 o 
   3   8   4      349.35      391.21     30.46 o 
   4   8   4        2.03        2.95     14.79 o 
  -8   9   4       46.71      215.54     45.89 o 
  -7   9   4       30.01       77.72     21.22 o 
  -6   9   4       10.39       35.12     27.96 o 
  -5   9   4      447.85      389.86     25.97 o 
  -4   9   4       11.86       24.36     13.89 o 
  -3   9   4     1647.40     1550.94     39.23 o 
  -2   9   4      260.83      244.82     24.78 o 
  -1   9   4      282.65      262.85     26.09 o 
   0   9   4        5.79       13.19     17.46 o 
   1   9   4      113.96       97.68     20.87 o 
   2   9   4        6.37       19.86     17.86 o 
   3   9   4       18.95       32.89     19.30 o 
   4   9   4        4.49       43.81     17.83 o 
   5   9   4       21.93       60.00     34.00 o 
  -7  10   4        0.40      271.62     36.42 o 
  -6  10   4        6.19      -14.31     27.68 o 
  -5  10   4      150.64      102.00     23.19 o 
  -4  10   4        4.52       15.29     17.92 o 
  -3  10   4       32.81        9.61     18.36 o 
  -2  10   4      432.46      415.98     30.47 o 
  -1  10   4      163.70      154.43     24.45 o 
   0  10   4       84.89       60.79     29.88 o 
   1  10   4        2.45      -12.02     17.78 o 
   2  10   4       31.32       26.59     18.97 o 
   3  10   4        0.02        5.92     31.02 o 
  -5  11   4       19.29       21.16     20.56 o 
  -4  11   4       47.37       44.90     21.12 o 
  -3  11   4      224.88      194.38     35.25 o 
  -2  11   4       28.90       18.07     19.29 o 
  -1  11   4      520.14      483.49     34.72 o 
   0  11   4      133.20      157.44     26.26 o 
   1  11   4      123.96      117.25     24.67 o 
   2  11   4       15.66       43.55     21.85 o 
  -3  12   4       22.85      -11.57     19.46 o 
  -2  12   4        9.41        1.04     19.60 o 
  -1  12   4        5.64       13.34     21.61 o 
  -1 -13   5       11.91        6.20     55.22 o 
   0 -13   5      218.24      207.21     34.39 o 
   1 -13   5      267.55      281.06     36.48 o 
   2 -13   5        1.92       32.69     50.30 o 
  -3 -12   5        0.40       17.41     20.09 o 
  -2 -12   5       73.57       96.60     20.89 o 
  -1 -12   5       34.08       21.26     23.28 o 
   0 -12   5        1.38       34.11     24.01 o 
   1 -12   5        5.04       32.21     26.66 o 
   2 -12   5        0.02       41.37     22.96 o 
   3 -12   5       10.80       -0.87     45.04 o 
   4 -12   5        0.04       91.60     60.48 o 
  -5 -11   5        7.92       16.35     19.19 o 
  -4 -11   5       40.85       25.79     19.90 o 
  -3 -11   5       11.38       10.19     18.89 o 
  -2 -11   5       44.74       57.78     16.75 o 
  -1 -11   5      232.80      190.68     36.68 o 
   0 -11   5      944.40      966.97     41.20 o 
   1 -11   5        7.48       29.32     13.40 o 
   2 -11   5      310.13      297.19     28.17 o 
   3 -11   5      453.21      472.53     28.19 o 
   4 -11   5        0.09       12.58     22.29 o 
   5 -11   5      103.38      181.45     49.07 o 
  -6 -10   5      121.64      101.58     23.14 o 
  -5 -10   5      120.39      199.19     51.30 o 
  -4 -10   5        1.88       13.55     14.76 o 
  -3 -10   5      121.95      155.63     19.65 o 
  -2 -10   5      128.71      150.73     19.33 o 
  -1 -10   5       79.47       84.69     15.58 o 
   0 -10   5      146.98      151.48     13.94 o 
   1 -10   5        9.40        4.61     17.57 o 
   2 -10   5       18.11        7.42     12.74 o 
   3 -10   5        0.05        8.36     13.09 o 
   4 -10   5       14.14       33.60     18.69 o 
   5 -10   5        0.01        7.22     29.22 o 
   6 -10   5       14.09       38.37     25.02 o 
  -7  -9   5       50.89       70.90     20.36 o 
  -6  -9   5        0.03       13.89     16.72 o 
  -5  -9   5      130.21      142.49     25.82 o 
  -4  -9   5      238.61      237.09     21.82 o 
  -3  -9   5       52.62       69.73     16.61 o 
  -2  -9   5       50.28       59.10     16.07 o 
  -1  -9   5       75.08       76.60     10.48 o 
   0  -9   5       43.22       37.76     10.36 o 
   1  -9   5      886.80      905.43     25.14 o 
   2  -9   5      956.93      953.67     25.12 o 
   3  -9   5      156.85      165.17     14.28 o 
   4  -9   5      317.42      332.45     29.40 o 
   5  -9   5      419.09      342.19     28.93 o 
   6  -9   5        0.18        2.86     17.27 o 
   7  -9   5       50.57      135.15     93.98 o 
  -7  -8   5        2.61       29.42     16.43 o 
  -6  -8   5       11.03       46.28     15.08 o 
  -5  -8   5        7.78       13.17     13.95 o 
  -4  -8   5      165.87      159.22     18.75 o 
  -3  -8   5      321.55      319.85     17.39 o 
  -2  -8   5       10.19       13.23      9.21 o 
  -1  -8   5      109.98      112.22     11.12 o 
   0  -8   5      104.92       99.38     10.81 o 
   1  -8   5      465.90      491.44     16.50 o 
   2  -8   5      244.40      277.50     16.29 o 
   3  -8   5        0.00      -11.09      9.99 o 
   4  -8   5      128.19      135.99     15.90 o 
   5  -8   5       11.18       16.76     16.93 o 
   6  -8   5       24.32       25.15     18.20 o 
   7  -8   5        0.10       17.07     18.64 o 
  -8  -7   5       57.04       71.17     18.54 o 
  -7  -7   5       59.93      120.53     17.15 o 
  -6  -7   5       21.63       37.57     13.45 o 
  -5  -7   5       67.80       79.49     16.17 o 
  -4  -7   5       43.67       43.83     13.25 o 
  -3  -7   5      198.08      175.48     13.76 o 
  -2  -7   5     1060.02     1040.89     26.23 o 
  -1  -7   5      115.37      125.90     10.53 o 
   0  -7   5       76.86       74.72      8.99 o 
   1  -7   5      173.85      186.96     11.15 o 
   2  -7   5       10.96        0.01      7.77 o 
   3  -7   5     1433.91     1474.08     29.25 o 
   4  -7   5      522.62      513.22     22.50 o 
   5  -7   5      406.77      353.93     26.67 o 
   6  -7   5      229.25      209.02     25.76 o 
   7  -7   5      189.83      188.12     26.07 o 
   8  -7   5        0.09       14.72     17.99 o 
  -9  -6   5        0.08       22.98     20.67 o 
  -8  -6   5       13.59       39.26     16.52 o 
  -7  -6   5        8.17       29.08     13.14 o 
  -6  -6   5      184.32      180.90     18.60 o 
  -5  -6   5        0.63       -9.75     10.81 o 
  -4  -6   5       15.66        6.11     10.94 o 
  -3  -6   5       52.13       64.09     10.98 o 
  -2  -6   5      148.34      152.34     11.70 o 
  -1  -6   5      685.04      742.87     17.36 o 
   0  -6   5        9.77        8.73      6.27 o 
   1  -6   5       19.26       15.90      5.64 o 
   2  -6   5        4.07        5.03      5.51 o 
   3  -6   5      838.32      915.67     21.09 o 
   4  -6   5      217.85      217.49     17.14 o 
   5  -6   5        1.15       12.01     16.63 o 
   6  -6   5      288.71      284.85     27.42 o 
   7  -6   5       24.18       46.51     18.58 o 
   8  -6   5       15.06       16.00     18.01 o 
  -9  -5   5       30.77       54.91     16.24 o 
  -8  -5   5        1.59       34.77     25.02 o 
  -7  -5   5       74.10       96.00     13.50 o 
  -6  -5   5      115.38      107.35     14.99 o 
  -5  -5   5      166.64      158.84     15.05 o 
  -4  -5   5      148.32      158.23     13.67 o 
  -3  -5   5      192.96      202.94     12.28 o 
  -2  -5   5      311.84      330.29     13.63 o 
  -1  -5   5      211.33      222.87     10.12 o 
   0  -5   5     2796.71     3112.88     41.28 o 
   1  -5   5       31.99       37.66      6.24 o 
   2  -5   5      119.82      107.81      6.85 o 
   3  -5   5      100.87      119.46      9.59 o 
   4  -5   5        0.06        0.56      9.82 o 
   5  -5   5     1012.52      931.59     39.07 o 
   6  -5   5      166.58      161.13     22.06 o 
   7  -5   5      381.35      368.97     30.57 o 
   8  -5   5      110.48      119.46     30.53 o 
  -9  -4   5       15.25       38.64     18.92 o 
  -8  -4   5       11.54       37.29     11.89 o 
  -7  -4   5       38.28       32.28     10.69 o 
  -6  -4   5      123.50      126.53     15.01 o 
  -5  -4   5      132.49      126.58     13.26 o 
  -4  -4   5      419.83      432.04     17.02 o 
  -3  -4   5       34.60       38.45      7.39 o 
  -2  -4   5        4.58        0.34      5.43 o 
  -1  -4   5      491.21      508.73     12.51 o 
   0  -4   5       56.12       91.89      6.61 o 
   1  -4   5      694.12      793.52     15.13 o 
   2  -4   5        4.58       11.21      4.71 o 
   3  -4   5       27.90       33.04      6.08 o 
   4  -4   5        8.97        8.10      6.09 o 
   5  -4   5      700.11      726.72     27.72 o 
   6  -4   5       39.98       42.52     21.54 o 
   7  -4   5        0.08       -9.70     21.26 o 
   8  -4   5      296.01      284.94     50.35 o 
   9  -4   5       15.18       67.06     29.01 o 
 -10  -3   5        8.34        0.62     35.94 o 
  -9  -3   5       36.10       77.59     24.11 o 
  -8  -3   5        5.58       12.63     10.80 o 
  -7  -3   5       70.91       77.22     13.08 o 
  -6  -3   5       10.92        8.52      6.02 o 
  -5  -3   5      343.85      336.03     15.71 o 
  -4  -3   5      250.83      252.16     13.30 o 
  -3  -3   5      207.39      188.92     11.34 o 
  -2  -3   5      438.01      440.05     13.00 o 
  -1  -3   5     1423.81     1481.90     22.47 o 
   0  -3   5      530.50      538.40     10.51 o 
   1  -3   5       40.54       45.71      5.01 o 
   2  -3   5     3177.82     3432.71     50.41 o 
   3  -3   5       11.37       12.17      7.37 o 
   4  -3   5      189.56      181.14     10.48 o 
   5  -3   5       23.99       26.50     12.89 o 
   6  -3   5        7.57       13.73     14.16 o 
   7  -3   5      285.25      269.29     26.66 o 
   8  -3   5       54.80      115.74     21.91 o 
   9  -3   5      226.82      280.81     50.48 o 
 -10  -2   5        4.14      144.78     37.57 o 
  -9  -2   5        4.05       44.69     22.06 o 
  -8  -2   5        0.31       23.89      9.97 o 
  -7  -2   5       74.80       49.56     11.51 o 
  -6  -2   5       23.97       23.41      9.40 o 
  -5  -2   5      288.47      267.81     20.58 o 
  -4  -2   5      591.64      573.32     16.84 o 
  -3  -2   5      425.23      408.87     13.96 o 
  -2  -2   5      323.14      331.21     10.90 o 
  -1  -2   5      412.52      461.39     10.60 o 
   0  -2   5      178.31      179.16      6.79 o 
   1  -2   5     1216.06     1212.02     20.93 o 
   2  -2   5        0.95        6.49      3.71 o 
   3  -2   5      335.39      376.56      9.35 o 
   4  -2   5       31.23       37.28      4.96 o 
   5  -2   5       43.35       42.49     11.12 o 
   6  -2   5        1.29       19.61     15.75 o 
   7  -2   5      409.81      381.81     30.44 o 
   8  -2   5        1.71       35.04     15.35 o 
   9  -2   5        0.00       68.24     25.39 o 
  -9  -1   5       69.90       80.94     28.19 o 
  -8  -1   5        8.53       29.46      9.65 o 
  -7  -1   5      158.09      174.56     12.25 o 
  -6  -1   5       23.66       27.86      8.55 o 
  -5  -1   5      102.19      121.94     10.14 o 
  -4  -1   5        2.30        1.76      5.00 o 
  -3  -1   5     1433.50     1434.54     25.49 o 
  -2  -1   5      547.93      633.94     14.16 o 
  -1  -1   5       30.50       39.41      4.85 o 
   0  -1   5      458.63      460.85      9.56 o 
   1  -1   5     3823.11     3903.00     41.72 o 
   2  -1   5      182.51      175.94      7.58 o 
   3  -1   5       33.29       47.03      5.40 o 
   4  -1   5     1305.22     1291.70     34.35 o 
   5  -1   5       60.57       53.37     12.54 o 
   6  -1   5      145.50      131.51     17.62 o 
   7  -1   5        9.29       30.29     16.64 o 
   8  -1   5       12.95       41.97     18.70 o 
   9  -1   5       30.22      217.58    103.43 o 
  -9   0   5       97.19      101.33     27.89 o 
  -8   0   5        2.07       19.89      8.66 o 
  -7   0   5        1.95        9.76      7.10 o 
  -6   0   5        5.87        5.19      5.81 o 
  -5   0   5      619.34      669.43     17.37 o 
  -4   0   5       25.89       35.05      7.20 o 
  -3   0   5     1077.54     1033.37     25.12 o 
  -2   0   5     1278.29     1321.42     28.66 o 
  -1   0   5      192.27      198.18      6.95 o 
   0   0   5        6.80        8.91      3.40 o 
   1   0   5      743.03      778.83     22.20 o 
   2   0   5      138.28      133.99      7.80 o 
   3   0   5      687.37      696.49     17.90 o 
   4   0   5        1.90       -3.35      7.95 o 
   5   0   5      128.39      119.68     15.40 o 
   6   0   5       84.68       80.26     15.31 o 
   7   0   5       10.17       15.85     13.31 o 
   8   0   5        7.88       23.60     31.95 o 
   9   0   5      237.00      265.53     51.51 o 
 -10   1   5      332.10      320.77     37.91 o 
  -9   1   5        0.26       77.95     35.24 o 
  -8   1   5       17.91       37.05     11.40 o 
  -7   1   5      111.32      113.53     11.04 o 
  -6   1   5      138.38      132.95     10.48 o 
  -5   1   5      322.37      325.42     12.11 o 
  -4   1   5      360.36      414.52     12.29 o 
  -3   1   5        9.82       15.43      4.00 o 
  -2   1   5      129.72      146.82      7.69 o 
  -1   1   5     2529.61     2696.66     29.89 o 
   0   1   5     1077.96     1221.83     16.34 o 
   1   1   5       16.13       20.33      4.71 o 
   2   1   5      302.03      322.81     12.46 o 
   3   1   5     2608.16     2608.02     73.01 o 
   4   1   5       40.43       41.27      8.64 o 
   5   1   5       77.42       77.17     14.08 o 
   6   1   5      332.00      328.42     19.53 o 
   7   1   5       64.46       95.19     14.56 o 
   8   1   5       49.68      113.93     42.16 o 
 -10   2   5      286.15      226.37     69.52 o 
  -9   2   5      138.82      160.63     30.29 o 
  -8   2   5      100.87      102.29     10.44 o 
  -7   2   5      442.84      406.38     15.30 o 
  -6   2   5       46.07       38.67      7.21 o 
  -5   2   5        5.00        4.60      4.97 o 
  -4   2   5        1.18        5.22      4.71 o 
  -3   2   5     2335.96     2794.18     36.29 o 
  -2   2   5        3.44        5.51      3.17 o 
  -1   2   5     1063.93     1051.46     13.99 o 
   0   2   5      569.17      594.04     12.74 o 
   1   2   5       59.28       83.42      6.26 o 
   2   2   5      280.77      291.45     11.09 o 
   3   2   5      156.30      158.66     10.12 o 
   4   2   5       22.59       24.03      7.90 o 
   5   2   5      253.46      251.53     14.43 o 
   6   2   5        5.88       15.44     10.03 o 
   7   2   5       67.20       61.77     17.76 o 
   8   2   5       86.64      107.77     27.40 o 
 -10   3   5      172.07      173.00     31.58 o 
  -9   3   5      236.50      212.34     31.87 o 
  -8   3   5      731.58      706.45     19.60 o 
  -7   3   5       43.77       41.55      7.78 o 
  -6   3   5        7.40        7.94      5.35 o 
  -5   3   5       64.55       65.67      7.14 o 
  -4   3   5      224.76      226.29     20.27 o 
  -3   3   5       99.50      126.09      9.04 o 
  -2   3   5      778.65      865.96     17.10 o 
  -1   3   5       27.02       35.65     11.15 o 
   0   3   5      169.02      189.24      7.99 o 
   1   3   5     1014.10     1053.31     21.32 o 
   2   3   5      605.34      581.16     15.74 o 
   3   3   5       20.61       20.40      6.52 o 
   4   3   5       83.64       94.89     10.51 o 
   5   3   5     1029.04      936.88     88.37 o 
   6   3   5       14.91        7.45     13.99 o 
   7   3   5       71.29       99.63     36.77 o 
   8   3   5      101.63      100.36     49.24 o 
 -10   4   5       11.16       47.01     22.47 o 
  -9   4   5      165.10      145.65     27.68 o 
  -8   4   5      394.77      347.09     24.03 o 
  -7   4   5       99.87      111.45     12.94 o 
  -6   4   5      509.47      460.66     15.17 o 
  -5   4   5     1104.19     1088.75     28.43 o 
  -4   4   5      113.04      141.17     10.97 o 
  -3   4   5       13.12       16.50      6.43 o 
  -2   4   5       14.42       15.29      5.50 o 
  -1   4   5     2810.02     3007.26     53.03 o 
   0   4   5        7.52       11.47      3.77 o 
   1   4   5      490.21      500.46     17.92 o 
   2   4   5      104.57      100.86     12.04 o 
   3   4   5       23.03       31.86     11.05 o 
   4   4   5      239.63      243.93     18.02 o 
   5   4   5       12.49        9.43     10.22 o 
   6   4   5        0.05       29.10     16.34 o 
   7   4   5       72.12       84.82     37.78 o 
 -10   5   5       51.76      120.83     25.29 o 
  -9   5   5      135.48      158.45     25.98 o 
  -8   5   5      244.11      218.90     19.08 o 
  -7   5   5      276.57      273.01     18.50 o 
  -6   5   5      917.63      908.96     29.92 o 
  -5   5   5      242.77      241.69     16.94 o 
  -4   5   5        0.63        1.94      6.40 o 
  -3   5   5        9.34       13.06      6.88 o 
  -2   5   5       91.34      104.95     12.81 o 
  -1   5   5        4.30        1.75      9.60 o 
   0   5   5      353.29      371.30     12.29 o 
   1   5   5       64.58       64.93     10.57 o 
   2   5   5       51.29       61.40     11.84 o 
   3   5   5      215.52      220.10     17.68 o 
   4   5   5      254.59      255.80     19.00 o 
   5   5   5        2.51       11.21     11.55 o 
   6   5   5       36.92       69.03     31.02 o 
   7   5   5      310.03      314.64     59.74 o 
  -9   6   5       16.20       61.16     20.35 o 
  -8   6   5      101.77       96.75     14.56 o 
  -7   6   5      306.93      320.30     17.33 o 
  -6   6   5      404.69      378.10     20.76 o 
  -5   6   5       44.92       44.36     11.91 o 
  -4   6   5      890.64      909.30     24.70 o 
  -3   6   5     1180.94     1211.57     32.91 o 
  -2   6   5      175.89      213.86     17.14 o 
  -1   6   5       19.32       11.94     11.32 o 
   0   6   5        5.05       -0.66      6.48 o 
   1   6   5     1325.10     1268.84     32.39 o 
   2   6   5       28.86       26.88     12.13 o 
   3   6   5      206.15      202.71     17.65 o 
   4   6   5       30.94       52.42     13.76 o 
   5   6   5       30.18       13.31     15.63 o 
   6   6   5      105.31      135.04     15.32 o 
  -9   7   5       25.99       96.35     21.43 o 
  -8   7   5       50.16       66.94     18.37 o 
  -7   7   5      251.34      235.97     16.46 o 
  -6   7   5      246.99      261.05     19.16 o 
  -5   7   5      108.58      146.41     14.60 o 
  -4   7   5      563.89      567.68     25.94 o 
  -3   7   5      350.92      355.96     21.63 o 
  -2   7   5       10.32        0.85     12.63 o 
  -1   7   5        0.85       -1.19     11.04 o 
   0   7   5       22.86       24.72     16.75 o 
   1   7   5       42.31       43.97     11.93 o 
   2   7   5       81.45       72.63     20.43 o 
   3   7   5       35.22       55.61     17.06 o 
   4   7   5        0.12       -9.28     15.51 o 
   5   7   5       38.60       44.59     17.81 o 
  -8   8   5       26.57       42.73     14.55 o 
  -7   8   5        3.96       16.99     12.41 o 
  -6   8   5      251.13      263.42     17.57 o 
  -5   8   5      307.84      322.21     24.29 o 
  -4   8   5      282.73      284.96     20.96 o 
  -3   8   5       23.52       34.67     13.66 o 
  -2   8   5      712.55      724.68     33.71 o 
  -1   8   5      603.10      598.17     32.26 o 
   0   8   5      216.68      228.05     24.21 o 
   1   8   5       18.86       23.68     15.27 o 
   2   8   5        0.19      -14.17     15.43 o 
   3   8   5      407.72      391.02     43.34 o 
   4   8   5       39.67       41.50     19.15 o 
  -7   9   5       37.24       94.81     84.00 o 
  -6   9   5       14.02       50.01     31.09 o 
  -5   9   5      232.25      259.56     23.65 o 
  -4   9   5      169.44      157.55     19.07 o 
  -3   9   5        8.30       13.32     17.25 o 
  -2   9   5      179.81      176.73     23.19 o 
  -1   9   5      194.85      196.46     23.94 o 
   0   9   5        8.25       10.82     17.47 o 
   1   9   5        1.61       -9.59     15.32 o 
   2   9   5       10.52      -17.83     26.44 o 
   3   9   5       30.28       24.92     33.13 o 
   4   9   5       20.74       34.91     32.22 o 
  -6  10   5       18.64       27.24     30.12 o 
  -5  10   5        2.29       -6.78     19.93 o 
  -4  10   5      269.68      234.92     29.65 o 
  -3  10   5      157.18      110.41     22.39 o 
  -2  10   5      109.74       85.26     21.43 o 
  -1  10   5       19.53       10.42     19.78 o 
   0  10   5      319.39      357.71     39.01 o 
   1  10   5      177.91      192.44     26.99 o 
   2  10   5      188.04      179.97     33.83 o 
   3  10   5       12.17       17.61     18.34 o 
  -5  11   5       38.56        8.27     30.40 o 
  -4  11   5        0.15       34.51     22.16 o 
  -3  11   5       92.05       62.58     31.94 o 
  -2  11   5       77.24       53.60     21.15 o 
  -1  11   5        2.07       32.08     21.84 o 
   0  11   5       40.98       69.56     23.56 o 
   1  11   5       77.21       78.24     23.06 o 
   0 -13   6        2.32       43.25     44.39 o 
   1 -13   6        0.57       24.30     49.00 o 
  -3 -12   6      146.90       98.55     21.80 o 
  -2 -12   6       61.36      102.86     18.54 o 
  -1 -12   6      644.60      714.21     62.18 o 
   0 -12   6       73.20       67.80     25.32 o 
   1 -12   6        6.39       49.43     22.56 o 
   2 -12   6      162.77      267.86     34.20 o 
   3 -12   6       42.82      184.83     98.80 o 
   4 -12   6       14.02      -48.27     44.71 o 
  -5 -11   6       10.76       32.30     18.71 o 
  -4 -11   6       39.47       90.94     28.41 o 
  -3 -11   6        0.00       -7.17     16.94 o 
  -2 -11   6       76.26       80.01     19.01 o 
  -1 -11   6       68.31       82.22     21.12 o 
   0 -11   6      205.24      233.20     26.07 o 
   1 -11   6       63.93       62.08     15.02 o 
   2 -11   6       13.49       29.35     18.61 o 
   3 -11   6       21.91       33.02     39.99 o 
   4 -11   6        3.77       29.21     23.95 o 
   5 -11   6        0.06        1.28     27.22 o 
  -6 -10   6      248.56      238.71     40.00 o 
  -5 -10   6       69.81      112.62     18.03 o 
  -4 -10   6      132.16      158.77     30.17 o 
  -3 -10   6        0.49        9.08     14.66 o 
  -2 -10   6       12.93       24.88     15.08 o 
  -1 -10   6      159.16      181.59     14.52 o 
   0 -10   6       79.26       67.12     13.69 o 
   1 -10   6      953.77      958.07     31.61 o 
   2 -10   6       82.44      109.27     16.17 o 
   3 -10   6       15.25       11.75     17.48 o 
   4 -10   6      255.24      294.84     31.44 o 
   5 -10   6       35.34       70.30     25.48 o 
   6 -10   6        0.38       10.88     23.81 o 
  -7  -9   6       16.59       37.13     26.62 o 
  -6  -9   6       30.41       72.23     32.89 o 
  -5  -9   6       78.56       75.73     18.10 o 
  -4  -9   6      178.13      200.65     22.00 o 
  -3  -9   6        1.55        4.49     14.38 o 
  -2  -9   6       72.24       85.07     12.52 o 
  -1  -9   6        2.23       -3.95      8.82 o 
   0  -9   6      277.46      273.48     17.14 o 
   1  -9   6      285.07      289.61     27.11 o 
   2  -9   6      188.03      209.62     15.15 o 
   3  -9   6       23.43       16.66     16.01 o 
   4  -9   6       48.22       33.49     17.78 o 
   5  -9   6       67.37       64.49     19.81 o 
   6  -9   6       24.90       12.13     19.02 o 
   7  -9   6        9.11       38.95     25.38 o 
  -8  -8   6       33.13       41.10     17.25 o 
  -7  -8   6      143.47      154.53     23.15 o 
  -6  -8   6        0.70        2.05     20.20 o 
  -5  -8   6       78.12       77.81     15.31 o 
  -4  -8   6      397.11      399.84     23.93 o 
  -3  -8   6      335.50      353.39     18.03 o 
  -2  -8   6      360.75      368.75     18.16 o 
  -1  -8   6       17.41       10.27      9.17 o 
   0  -8   6        0.01       -8.07      8.05 o 
   1  -8   6      104.36      122.43     13.23 o 
   2  -8   6      142.95      138.46     13.57 o 
   3  -8   6      845.83      802.93     33.42 o 
   4  -8   6       46.72       53.69     18.88 o 
   5  -8   6       23.80       15.86     16.58 o 
   6  -8   6      238.13      276.30     29.76 o 
   7  -8   6       33.87       63.16     28.30 o 
  -8  -7   6       18.77       44.04     16.52 o 
  -7  -7   6        9.27       40.06     22.59 o 
  -6  -7   6        0.55       12.24     12.61 o 
  -5  -7   6       82.23       88.73     15.50 o 
  -4  -7   6       16.37        6.25     13.81 o 
  -3  -7   6      296.89      293.00     16.53 o 
  -2  -7   6     1118.42     1156.95     28.10 o 
  -1  -7   6       13.92       17.94      8.18 o 
   0  -7   6      246.28      280.78     20.23 o 
   1  -7   6       31.53       22.29     10.44 o 
   2  -7   6      566.83      577.33     16.62 o 
   3  -7   6      662.33      675.23     24.80 o 
   4  -7   6      130.25      139.54     21.75 o 
   5  -7   6        4.85        3.67     15.75 o 
   6  -7   6       74.00       75.11     20.09 o 
   7  -7   6       80.44      107.86     23.69 o 
   8  -7   6       39.04       46.44     19.49 o 
  -9  -6   6      166.47      227.27     28.14 o 
  -8  -6   6        2.46       24.19     13.93 o 
  -7  -6   6        3.83       22.32     12.97 o 
  -6  -6   6        1.21       -2.96     14.34 o 
  -5  -6   6      222.52      231.75     31.46 o 
  -4  -6   6       15.92        4.27     11.16 o 
  -3  -6   6      239.35      215.77     14.32 o 
  -2  -6   6      438.18      468.02     17.43 o 
  -1  -6   6     1071.56     1141.10     22.20 o 
   0  -6   6      810.66      831.49     24.54 o 
   1  -6   6       45.84       48.19      7.60 o 
   2  -6   6      102.84       95.35      8.83 o 
   3  -6   6      117.99      125.61     10.15 o 
   4  -6   6      213.82      230.47     18.22 o 
   5  -6   6      351.32      360.81     28.21 o 
   6  -6   6       22.42       24.19     17.88 o 
   7  -6   6       29.21       37.51     19.02 o 
   8  -6   6      128.55      147.88     24.25 o 
  -8  -5   6        5.72       32.39     12.46 o 
  -7  -5   6      218.15      216.00     23.28 o 
  -6  -5   6       40.60       32.07     12.29 o 
  -5  -5   6      151.42      155.05     15.34 o 
  -4  -5   6       41.67       58.47     12.23 o 
  -3  -5   6      585.75      580.84     18.69 o 
  -2  -5   6       12.94        6.80      6.70 o 
  -1  -5   6     1042.27     1125.63     20.75 o 
   0  -5   6     3488.78     3756.57     48.86 o 
   1  -5   6       51.70       56.79      6.57 o 
   2  -5   6      716.17      749.74     14.73 o 
   3  -5   6      104.09      104.35      6.96 o 
   4  -5   6      722.15      693.63     24.42 o 
   5  -5   6      802.72      754.73     34.54 o 
   6  -5   6       39.39       50.85     17.83 o 
   7  -5   6       68.06      101.55     35.38 o 
   8  -5   6       32.85       60.36     31.52 o 
  -9  -4   6      258.80      268.17     26.89 o 
  -8  -4   6      128.64      125.43     14.98 o 
  -7  -4   6      306.68      300.47     18.21 o 
  -6  -4   6       22.30       17.07     11.55 o 
  -5  -4   6        0.62        6.58      9.87 o 
  -4  -4   6      515.60      474.53     19.12 o 
  -3  -4   6      186.81      186.67     11.23 o 
  -2  -4   6       93.72       97.36      8.92 o 
  -1  -4   6      301.01      289.43     10.41 o 
   0  -4   6      298.14      342.16     10.46 o 
   1  -4   6     1459.33     1559.23     25.69 o 
   2  -4   6      882.76      857.90     14.53 o 
   3  -4   6        6.31        5.76      5.27 o 
   4  -4   6      454.30      442.23     20.08 o 
   5  -4   6      215.17      233.04     24.30 o 
   6  -4   6      210.74      203.69     37.11 o 
   7  -4   6       76.56      116.54     29.84 o 
   8  -4   6       20.15       47.50     28.49 o 
 -10  -3   6       59.59      105.89     29.63 o 
  -9  -3   6        0.96       60.08     21.91 o 
  -8  -3   6      286.72      289.41     25.40 o 
  -7  -3   6        2.49       21.83     10.40 o 
  -6  -3   6       10.40       15.37     10.12 o 
  -5  -3   6      682.03      667.59     21.11 o 
  -4  -3   6       56.33       58.05      8.89 o 
  -3  -3   6      736.07      674.45     17.66 o 
  -2  -3   6      321.90      308.01     11.63 o 
  -1  -3   6     2974.61     3019.65     39.60 o 
   0  -3   6      301.30      359.20      8.92 o 
   1  -3   6     2206.74     2298.83     31.01 o 
   2  -3   6     4416.80     4736.73     62.44 o 
   3  -3   6       36.56       43.04      6.81 o 
   4  -3   6      763.52      799.77     21.12 o 
   5  -3   6       54.20       62.11     20.61 o 
   6  -3   6      539.90      470.56     39.36 o 
   7  -3   6      562.65      518.60     49.20 o 
   8  -3   6        2.72       42.46     25.33 o 
  -9  -2   6        0.37       52.35     24.82 o 
  -8  -2   6      111.75       99.26     18.00 o 
  -7  -2   6     1353.79     1289.99     31.35 o 
  -6  -2   6      329.84      319.10     18.11 o 
  -5  -2   6      472.76      471.84     17.25 o 
  -4  -2   6      204.87      193.94     11.13 o 
  -3  -2   6       69.13       80.07      7.87 o 
  -2  -2   6     3412.26     3500.05     51.62 o 
  -1  -2   6        0.22       -2.06      3.11 o 
   0  -2   6       62.65       52.99      5.47 o 
   1  -2   6       30.31       27.86      3.29 o 
   2  -2   6       67.73       79.96      6.01 o 
   3  -2   6      564.57      577.92     15.15 o 
   4  -2   6      432.86      406.55     16.93 o 
   5  -2   6        9.22        0.07     10.36 o 
   6  -2   6      576.61      572.90     32.97 o 
   7  -2   6      302.36      289.69     27.02 o 
   8  -2   6      138.12      374.79     32.26 o 
 -10  -1   6      186.03      208.80     63.03 o 
  -9  -1   6        2.06       64.11     21.65 o 
  -8  -1   6      172.72      198.31     15.81 o 
  -7  -1   6       20.53       24.06     10.77 o 
  -6  -1   6      816.74      793.10     22.43 o 
  -5  -1   6       85.48       97.76     13.22 o 
  -4  -1   6       34.43       39.79      7.70 o 
  -3  -1   6     2096.72     2230.03     45.65 o 
  -2  -1   6        7.18        6.20      4.01 o 
  -1  -1   6      772.08      685.96     13.42 o 
   0  -1   6      669.11      660.07     11.95 o 
   1  -1   6     5164.61     5248.45     67.30 o 
   2  -1   6      308.67      309.08      9.07 o 
   3  -1   6     1966.06     1970.38     30.56 o 
   4  -1   6     2396.86     2391.13     44.00 o 
   5  -1   6        9.81       -0.33     10.56 o 
   6  -1   6      324.88      314.85     23.05 o 
   7  -1   6        0.08       13.28     15.88 o 
   8  -1   6      280.63      500.07     37.58 o 
  -9   0   6        4.20       19.18     11.42 o 
  -8   0   6        2.62       13.22      8.34 o 
  -7   0   6        6.96        6.20      7.40 o 
  -6   0   6      132.73      122.05     11.11 o 
  -5   0   6     4804.69     4842.56     79.76 o 
  -4   0   6      955.52      982.74     38.59 o 
  -3   0   6      515.96      597.82     17.61 o 
  -2   0   6      958.36      940.43     19.03 o 
  -1   0   6      666.60      673.73     12.35 o 
   0   0   6     3986.69     4098.19     44.93 o 
   1   0   6      280.01      300.63      9.97 o 
   2   0   6       25.56       38.26      7.53 o 
   3   0   6       12.12       11.02      6.07 o 
   4   0   6        2.22        2.64      8.48 o 
   5   0   6       58.76       61.50     13.76 o 
   6   0   6      128.58      149.97     18.24 o 
   7   0   6       13.18       29.08     13.19 o 
   8   0   6      376.05      436.02     39.13 o 
 -10   1   6      353.20      344.08     93.58 o 
  -9   1   6       56.39       60.43     25.99 o 
  -8   1   6      484.14      459.16     18.47 o 
  -7   1   6        3.92        8.89      7.21 o 
  -6   1   6      464.27      482.50     16.09 o 
  -5   1   6      227.13      210.46     10.93 o 
  -4   1   6     1317.98     1415.30     25.18 o 
  -3   1   6      413.54      454.97     12.07 o 
  -2   1   6       58.26       74.55      5.23 o 
  -1   1   6     4060.67     4347.72     56.65 o 
   0   1   6       98.03      116.52      6.29 o 
   1   1   6      430.73      392.14     14.73 o 
   2   1   6      315.50      300.89     14.08 o 
   3   1   6     2584.82     2616.42     53.51 o 
   4   1   6       96.76       94.93     11.30 o 
   5   1   6      848.64      778.56     28.97 o 
   6   1   6      784.55      733.42     26.34 o 
   7   1   6        1.56       19.86     18.82 o 
   8   1   6       74.26       80.26     35.12 o 
 -10   2   6        0.83       31.46     25.62 o 
  -9   2   6      781.71      893.35     88.83 o 
  -8   2   6      158.72      149.16     13.80 o 
  -7   2   6        0.01        0.46      6.53 o 
  -6   2   6        0.77       -0.18      5.62 o 
  -5   2   6       34.92       30.16      6.52 o 
  -4   2   6       86.62       93.54      7.47 o 
  -3   2   6     7015.80     7534.24     95.43 o 
  -2   2   6     1651.39     1878.76     24.74 o 
  -1   2   6       64.59       98.94      4.86 o 
   0   2   6      775.26      757.90     16.22 o 
   1   2   6      755.08      789.46     15.73 o 
   2   2   6     1378.37     1446.21     31.84 o 
   3   2   6      347.77      340.66     13.63 o 
   4   2   6       55.91       66.65      9.53 o 
   5   2   6       24.98       26.93      7.85 o 
   6   2   6        0.57        3.38     13.72 o 
   7   2   6        1.02       36.42     32.84 o 
   8   2   6       18.36       25.82     22.30 o 
 -10   3   6       34.54       77.97     25.20 o 
  -9   3   6      233.14      221.36     31.56 o 
  -8   3   6      322.17      291.19     15.69 o 
  -7   3   6      139.62      140.88     11.29 o 
  -6   3   6      935.41      860.25     20.32 o 
  -5   3   6       70.94       61.03      7.06 o 
  -4   3   6      917.95      966.56     22.93 o 
  -3   3   6      701.23      708.31     18.08 o 
  -2   3   6     1048.14     1190.23     21.43 o 
  -1   3   6      662.07      694.88     19.25 o 
   0   3   6       96.62      104.50      8.62 o 
   1   3   6     2744.76     2795.80     38.06 o 
   2   3   6      158.86      159.69     10.17 o 
   3   3   6       51.92       51.67      8.30 o 
   4   3   6       99.01      104.84     10.98 o 
   5   3   6      871.96      841.80     27.05 o 
   6   3   6       22.23       26.41     15.60 o 
   7   3   6      308.14      290.90     67.89 o 
 -10   4   6       21.11       41.01     22.16 o 
  -9   4   6      296.90      312.63     32.69 o 
  -8   4   6        9.50        8.55      7.25 o 
  -7   4   6     1042.13     1039.06     28.23 o 
  -6   4   6      403.68      382.74     16.12 o 
  -5   4   6        1.79        3.28      6.47 o 
  -4   4   6        0.02       13.12     11.29 o 
  -3   4   6        8.73        5.71      6.16 o 
  -2   4   6       25.45       41.99      6.71 o 
  -1   4   6     3299.61     3316.14     88.63 o 
   0   4   6      947.73     1017.77     18.53 o 
   1   4   6       18.21       15.26      6.70 o 
   2   4   6      215.23      213.60     11.64 o 
   3   4   6      413.28      414.81     20.31 o 
   4   4   6      216.98      232.83     18.40 o 
   5   4   6      176.60      174.36     17.61 o 
   6   4   6       26.96       69.60     37.48 o 
 -10   5   6        8.19       64.65     22.35 o 
  -9   5   6        0.51       29.01     20.53 o 
  -8   5   6        6.23       13.16     11.81 o 
  -7   5   6      143.95      136.77     15.96 o 
  -6   5   6      133.93      133.61     15.75 o 
  -5   5   6      224.62      249.50     17.58 o 
  -4   5   6     1068.03     1073.88     31.12 o 
  -3   5   6      186.80      211.64     12.38 o 
  -2   5   6      763.79      737.88     25.04 o 
  -1   5   6      647.50      615.24     22.93 o 
   0   5   6      434.19      427.58     25.88 o 
   1   5   6      333.70      318.02     13.80 o 
   2   5   6       86.90       88.40     13.72 o 
   3   5   6     1154.36     1043.80     31.23 o 
   4   5   6       50.55       52.88     13.42 o 
   5   5   6        0.03       22.20     15.05 o 
   6   5   6       39.95       50.09     27.44 o 
   7   5   6      251.64      238.18     53.15 o 
  -9   6   6        1.79       47.18     18.07 o 
  -8   6   6      138.73      146.73     15.41 o 
  -7   6   6      174.14      181.26     15.56 o 
  -6   6   6        7.95       11.30      9.36 o 
  -5   6   6     1002.91      968.58     42.06 o 
  -4   6   6      381.84      397.67     17.04 o 
  -3   6   6       59.02       52.27     14.39 o 
  -2   6   6        4.30      -10.68     12.12 o 
  -1   6   6        9.95       -6.64     11.52 o 
   0   6   6        3.01        7.11      7.77 o 
   1   6   6      567.70      545.75     21.76 o 
   2   6   6      310.36      307.97     19.34 o 
   3   6   6       41.56       54.36     14.35 o 
   4   6   6       39.56       49.77     13.50 o 
   5   6   6      214.43      196.65     23.13 o 
  -9   7   6        2.54       73.63     30.83 o 
  -8   7   6        0.62       23.09     10.49 o 
  -7   7   6        0.98       11.18      8.56 o 
  -6   7   6       12.36       13.05     16.91 o 
  -5   7   6       55.50       75.72     12.20 o 
  -4   7   6       24.43       29.87     16.96 o 
  -3   7   6      270.49      303.21     21.73 o 
  -2   7   6      679.08      684.14     27.23 o 
  -1   7   6      226.31      247.77     24.76 o 
   0   7   6      269.85      288.63     25.35 o 
   1   7   6      264.18      270.91     25.30 o 
   2   7   6      143.27      143.17     17.67 o 
   3   7   6       81.37      116.63     16.19 o 
   4   7   6       60.34       59.15     20.09 o 
   5   7   6      407.80      385.49     27.84 o 
  -8   8   6       66.18       99.74     27.19 o 
  -7   8   6        7.67       23.50     14.53 o 
  -6   8   6      235.99      266.04     19.04 o 
  -5   8   6       35.62       52.44     17.57 o 
  -4   8   6        0.19       21.50     15.38 o 
  -3   8   6      601.70      607.97     30.15 o 
  -2   8   6      176.21      184.23     22.85 o 
  -1   8   6      132.23      164.15     22.45 o 
   0   8   6       26.68       40.62     17.49 o 
   1   8   6       21.35       38.82     17.82 o 
   2   8   6        0.01      -17.02     16.17 o 
   3   8   6       40.54       57.50     20.02 o 
   4   8   6       90.68       90.38     22.50 o 
  -7   9   6        5.10       94.86     71.39 o 
  -6   9   6        7.64       31.23     31.61 o 
  -5   9   6        0.00       30.32     21.92 o 
  -4   9   6       74.09       27.94     21.52 o 
  -3   9   6       22.25       20.98     18.15 o 
  -2   9   6        1.61        7.57     16.76 o 
  -1   9   6      276.11      264.99     26.79 o 
   0   9   6      228.83      266.05     31.91 o 
   1   9   6      169.38      143.55     23.85 o 
   2   9   6       59.08       75.28     21.23 o 
   3   9   6       55.24      101.92     29.36 o 
  -5  10   6       24.18        8.24     21.57 o 
  -4  10   6      178.02      170.96     28.47 o 
  -3  10   6        2.13      -28.92     17.21 o 
  -2  10   6        8.52       18.19     18.21 o 
  -1  10   6      275.83      191.09     32.54 o 
   0  10   6       71.36       63.74     20.99 o 
   1  10   6      130.85      127.70     38.37 o 
   2  10   6       41.48       44.79     18.58 o 
  -4  11   6       36.10       28.19     34.25 o 
  -3  11   6        1.37      -14.94     20.96 o 
  -2  11   6       79.89       72.15     22.23 o 
  -1  11   6       12.38       10.76     20.83 o 
   0  11   6        0.92       10.24     20.41 o 
  -3 -12   7        0.26        0.63     18.31 o 
  -2 -12   7        4.87       38.09     33.40 o 
  -1 -12   7      107.50      112.79     22.13 o 
   0 -12   7      150.18      172.84     24.25 o 
   1 -12   7        1.28       52.18     34.83 o 
   2 -12   7       33.30      108.25     27.73 o 
   3 -12   7       13.40       93.29     26.72 o 
  -5 -11   7       12.74        4.28     17.21 o 
  -4 -11   7      232.95      242.09     27.86 o 
  -3 -11   7       69.88      104.23     18.22 o 
  -2 -11   7      319.37      342.23     30.33 o 
  -1 -11   7        2.39        3.57     16.62 o 
   0 -11   7        2.18        8.66     11.85 o 
   1 -11   7        2.31        0.36     12.02 o 
   2 -11   7       25.81       36.51     14.47 o 
   3 -11   7        8.20       -0.53     18.24 o 
   4 -11   7        6.29       44.17     23.90 o 
   5 -11   7        7.64       51.88     24.20 o 
  -6 -10   7      203.14      194.85     26.70 o 
  -5 -10   7        9.95       65.73     30.06 o 
  -4 -10   7       30.36       34.63     24.33 o 
  -3 -10   7      159.29      151.58     20.03 o 
  -2 -10   7      134.23      137.85     18.67 o 
  -1 -10   7       32.53       27.35     12.35 o 
   0 -10   7        3.75        6.59     13.27 o 
   1 -10   7      359.09      317.58     24.71 o 
   2 -10   7      319.59      341.93     20.69 o 
   3 -10   7       30.63       26.77     25.11 o 
   4 -10   7       69.20       90.18     23.73 o 
   5 -10   7        4.30       -5.22     21.71 o 
   6 -10   7        1.39       52.93     41.05 o 
  -7  -9   7      167.98      195.35     26.85 o 
  -6  -9   7       92.22      112.15     27.44 o 
  -5  -9   7        2.16       17.11     15.31 o 
  -4  -9   7       32.88       51.58     14.87 o 
  -3  -9   7       69.83       49.98     15.94 o 
  -2  -9   7      654.38      637.48     25.95 o 
  -1  -9   7      226.37      225.33     16.57 o 
   0  -9   7      524.10      497.15     23.43 o 
   1  -9   7       18.43        8.82     11.21 o 
   2  -9   7        0.54       19.89     14.95 o 
   3  -9   7        5.54        5.90     16.69 o 
   4  -9   7       21.02       14.25     17.27 o 
   5  -9   7       12.14       15.09     17.87 o 
   6  -9   7        0.01        9.71     18.34 o 
  -8  -8   7       19.61       42.23     18.80 o 
  -7  -8   7       35.80       53.30     17.61 o 
  -6  -8   7      125.32      115.85     17.91 o 
  -5  -8   7       79.35       75.70     21.37 o 
  -4  -8   7      418.96      385.64     23.22 o 
  -3  -8   7       23.28       23.78     10.89 o 
  -2  -8   7      135.25      140.37     14.64 o 
  -1  -8   7      289.64      294.98     14.62 o 
   0  -8   7      221.26      231.42     14.98 o 
   1  -8   7      289.82      292.00     15.87 o 
   2  -8   7       16.16       15.75      9.62 o 
   3  -8   7      710.23      626.22     32.85 o 
   4  -8   7      304.76      359.26     30.01 o 
   5  -8   7       65.16       53.47     20.57 o 
   6  -8   7      122.71      156.39     25.50 o 
   7  -8   7        0.00       13.54     17.69 o 
  -8  -7   7       58.29       60.37     19.47 o 
  -7  -7   7       25.42       58.28     15.02 o 
  -6  -7   7       22.33       48.86     13.93 o 
  -5  -7   7      761.12      744.64     25.71 o 
  -4  -7   7      373.26      334.86     29.31 o 
  -3  -7   7       12.58       -1.23     10.08 o 
  -2  -7   7       58.48       50.20      9.57 o 
  -1  -7   7      313.88      320.84     15.17 o 
   0  -7   7     1187.87     1199.41     23.74 o 
   1  -7   7      506.64      478.97     19.69 o 
   2  -7   7      617.66      573.50     17.48 o 
   3  -7   7       52.61       51.00     18.38 o 
   4  -7   7       10.15      -17.73     15.17 o 
   5  -7   7       21.49        6.20     16.13 o 
   6  -7   7       24.12       20.42     18.20 o 
   7  -7   7        7.34       30.72     23.63 o 
  -9  -6   7      245.04      252.98     49.75 o 
  -8  -6   7       15.87       41.35     15.78 o 
  -7  -6   7        0.21       18.78     13.35 o 
  -6  -6   7        4.67       20.37     11.00 o 
  -5  -6   7       64.13       63.54     13.47 o 
  -4  -6   7      194.54      208.09     18.44 o 
  -3  -6   7      302.77      287.64     19.19 o 
  -2  -6   7      540.81      581.35     16.95 o 
  -1  -6   7       34.58       46.95      8.09 o 
   0  -6   7      420.23      433.73     13.74 o 
   1  -6   7      231.88      256.76     11.63 o 
   2  -6   7      321.50      303.53     13.20 o 
   3  -6   7     1072.64     1025.85     29.78 o 
   4  -6   7       40.25       37.73     17.95 o 
   5  -6   7      751.97      677.25     33.65 o 
   6  -6   7      103.19      121.02     22.54 o 
   7  -6   7       56.52       70.00     21.89 o 
   8  -6   7      127.16      157.49     25.19 o 
  -9  -5   7       33.91       11.27     16.19 o 
  -8  -5   7      192.66      229.12     18.25 o 
  -7  -5   7      312.07      327.65     19.90 o 
  -6  -5   7       65.33       81.66     13.63 o 
  -5  -5   7       97.36       85.77     15.96 o 
  -4  -5   7        4.31       13.04      8.68 o 
  -3  -5   7     2616.60     2636.90     45.53 o 
  -2  -5   7     1512.80     1535.37     30.52 o 
  -1  -5   7       34.02       42.61      6.84 o 
   0  -5   7       42.07       27.37      6.09 o 
   1  -5   7      746.16      755.92     16.61 o 
   2  -5   7     1047.98     1075.60     17.93 o 
   3  -5   7      344.23      318.66     18.68 o 
   4  -5   7      508.89      391.56     32.32 o 
   5  -5   7       40.67       36.15     17.70 o 
   6  -5   7       56.53       16.81     16.68 o 
   7  -5   7       24.92       24.23     17.99 o 
   8  -5   7       34.55       49.40     20.65 o 
  -9  -4   7      217.58      249.38     27.14 o 
  -8  -4   7      104.64       88.08     27.77 o 
  -7  -4   7      700.50      646.44     23.81 o 
  -6  -4   7       20.62       14.04     10.95 o 
  -5  -4   7        6.02        4.12      8.84 o 
  -4  -4   7        7.84        4.65      7.75 o 
  -3  -4   7      144.88      148.51     11.20 o 
  -2  -4   7       94.39      113.27      9.40 o 
  -1  -4   7      823.10      874.13     17.48 o 
   0  -4   7      248.48      295.45      9.22 o 
   1  -4   7       62.33       86.12      9.83 o 
   2  -4   7      542.84      568.28     12.10 o 
   3  -4   7       43.57       43.87      7.54 o 
   4  -4   7      278.47      262.79     23.08 o 
   5  -4   7     1614.82     1502.76     67.38 o 
   6  -4   7       52.63       39.19     17.35 o 
   7  -4   7      463.76      366.37     33.91 o 
   8  -4   7        8.79       27.64     26.62 o 
 -10  -3   7        0.12       28.52     14.63 o 
  -9  -3   7       60.32       60.69     17.29 o 
  -8  -3   7       92.47      112.40     17.72 o 
  -7  -3   7       72.49       95.88     15.58 o 
  -6  -3   7      345.74      335.00     18.12 o 
  -5  -3   7     1171.98     1163.82     27.98 o 
  -4  -3   7       12.96        4.88      7.78 o 
  -3  -3   7      131.40      134.19     10.31 o 
  -2  -3   7       86.04      101.91      8.76 o 
  -1  -3   7     4988.14     5403.00     76.62 o 
   0  -3   7     2953.34     3056.78     40.53 o 
   1  -3   7       48.10       51.61      5.79 o 
   2  -3   7        0.35        3.09      3.13 o 
   3  -3   7      633.12      635.95     16.95 o 
   4  -3   7      333.36      298.16     29.63 o 
   5  -3   7       20.31       10.78     17.86 o 
   6  -3   7      315.25      278.33     37.34 o 
   7  -3   7        3.48      -18.82     21.36 o 
   8  -3   7       93.95      125.32     36.36 o 
  -9  -2   7        4.17       41.55     28.65 o 
  -8  -2   7       11.36       20.98     13.59 o 
  -7  -2   7      507.47      470.49     23.16 o 
  -6  -2   7      157.68      164.21     14.20 o 
  -5  -2   7     1996.71     1985.51     37.30 o 
  -4  -2   7       41.38       40.58      7.76 o 
  -3  -2   7      186.75      183.66     10.03 o 
  -2  -2   7       33.15       41.86      6.16 o 
  -1  -2   7      350.82      362.75     10.39 o 
   0  -2   7       13.55       14.47      4.52 o 
   1  -2   7     1031.15     1028.01     16.82 o 
   2  -2   7        7.74       18.49      4.04 o 
   3  -2   7      130.30      127.81      8.12 o 
   4  -2   7      248.99      288.49     12.36 o 
   5  -2   7        0.03        0.07     18.24 o 
   6  -2   7      131.57      101.46     29.72 o 
   7  -2   7     1264.56     1156.32     71.79 o 
   8  -2   7       49.97      136.81     33.23 o 
  -9  -1   7        0.72       27.59     18.73 o 
  -8  -1   7       39.53       57.73     10.82 o 
  -7  -1   7      277.18      277.33     19.21 o 
  -6  -1   7       81.69       73.95     11.52 o 
  -5  -1   7      100.02      115.67     12.52 o 
  -4  -1   7      391.02      381.52     15.99 o 
  -3  -1   7     3514.33     3696.16     69.80 o 
  -2  -1   7       97.71      125.86      7.60 o 
  -1  -1   7       16.11       19.81      4.62 o 
   0  -1   7      328.33      337.52      9.33 o 
   1  -1   7     2975.94     3195.97     37.68 o 
   2  -1   7     1427.66     1494.72     20.78 o 
   3  -1   7        4.92       10.11      5.67 o 
   4  -1   7       12.27       16.33     10.45 o 
   5  -1   7      214.49      219.45     18.62 o 
   6  -1   7       18.13       30.94     18.02 o 
   7  -1   7       24.90       69.09     43.90 o 
   8  -1   7      149.53      284.84     33.40 o 
 -10   0   7      204.26      232.86     36.20 o 
  -9   0   7      315.57      321.83     23.10 o 
  -8   0   7      185.46      198.72     17.44 o 
  -7   0   7        9.27        6.25      7.57 o 
  -6   0   7        0.22       -3.81      6.48 o 
  -5   0   7      677.85      675.59     25.56 o 
  -4   0   7       95.25      129.40     10.77 o 
  -3   0   7     4067.54     4332.01     79.42 o 
  -2   0   7      116.58      157.36      8.86 o 
  -1   0   7      308.12      319.09     10.03 o 
   0   0   7        2.64        2.15      3.69 o 
   1   0   7      162.45      164.44      8.58 o 
   2   0   7       83.78       95.33      9.29 o 
   3   0   7      388.11      413.41     14.29 o 
   4   0   7        9.14        7.58      8.74 o 
   5   0   7      115.57      120.99     16.82 o 
   6   0   7       87.24      120.18     28.54 o 
   7   0   7        0.02       52.23     17.52 o 
   8   0   7       47.74       50.81     31.38 o 
  -9   1   7      125.43      122.44     18.51 o 
  -8   1   7      231.01      250.92     15.25 o 
  -7   1   7       16.41       17.69      8.12 o 
  -6   1   7      317.99      301.36     13.83 o 
  -5   1   7      975.79     1052.65     22.67 o 
  -4   1   7       11.95        8.71      4.11 o 
  -3   1   7      147.89      190.59      9.08 o 
  -2   1   7       48.33       55.60      5.22 o 
  -1   1   7     4014.59     4465.39     51.79 o 
   0   1   7      121.42      134.79      7.58 o 
   1   1   7        9.99        1.43      6.56 o 
   2   1   7      324.29      314.72     13.93 o 
   3   1   7      556.90      591.39     17.16 o 
   4   1   7      258.55      262.00     14.88 o 
   5   1   7        0.61        3.34     10.22 o 
   6   1   7       39.42       28.30     11.06 o 
   7   1   7       21.24       95.09     29.54 o 
   8   1   7        4.44       15.66     31.43 o 
 -10   2   7       11.98       47.15     24.92 o 
  -9   2   7      672.97      545.10     28.01 o 
  -8   2   7      281.35      279.15     15.99 o 
  -7   2   7      570.97      575.74     18.49 o 
  -6   2   7      341.42      338.14     13.96 o 
  -5   2   7       13.21       12.65      5.58 o 
  -4   2   7       39.42       35.83      6.44 o 
  -3   2   7      306.74      389.98     11.52 o 
  -2   2   7        8.25       13.94      3.78 o 
  -1   2   7     2913.65     3100.53     33.79 o 
   0   2   7      242.36      270.61     10.87 o 
   1   2   7       90.79       86.04      8.34 o 
   2   2   7       67.89       78.66      7.98 o 
   3   2   7       26.90       19.94      7.00 o 
   4   2   7       20.90       17.85      8.53 o 
   5   2   7      123.32      139.91     14.94 o 
   6   2   7        1.84       37.20     13.80 o 
   7   2   7       82.83       62.65     36.54 o 
 -10   3   7        0.35       35.23     21.61 o 
  -9   3   7       41.87       50.25     22.48 o 
  -8   3   7       40.00       41.17      9.93 o 
  -7   3   7       62.65       67.35      8.90 o 
  -6   3   7      551.58      523.64     16.11 o 
  -5   3   7       92.90       89.08      8.60 o 
  -4   3   7      920.16      996.02     24.02 o 
  -3   3   7     1245.38     1420.93     23.47 o 
  -2   3   7       18.61       19.24      4.30 o 
  -1   3   7      127.73      148.19      9.76 o 
   0   3   7       64.95       74.15      7.95 o 
   1   3   7     1689.12     1776.26     27.88 o 
   2   3   7        2.38       -0.73      5.88 o 
   3   3   7       12.08       13.11      7.84 o 
   4   3   7      104.13      140.97     15.63 o 
   5   3   7       53.83       42.78     18.91 o 
   6   3   7       18.97       34.97     28.27 o 
 -10   4   7      124.48      181.33     31.51 o 
  -9   4   7        3.70       11.84     19.03 o 
  -8   4   7       47.53       37.92      9.46 o 
  -7   4   7      831.81      757.12     23.77 o 
  -6   4   7      135.97      146.34     13.67 o 
  -5   4   7      756.60      756.00     22.74 o 
  -4   4   7      363.51      317.76     16.84 o 
  -3   4   7       11.26       12.01      7.12 o 
  -2   4   7      104.50       96.67      9.26 o 
  -1   4   7       15.05       24.45     10.40 o 
   0   4   7        0.06       -4.91      7.54 o 
   1   4   7      742.44      730.30     16.93 o 
   2   4   7      246.88      249.44     11.56 o 
   3   4   7        0.60       -3.01     10.70 o 
   4   4   7       66.47       80.80     14.12 o 
   5   4   7        1.41       13.97     15.30 o 
   6   4   7        0.12       13.22     18.33 o 
   7   4   7       44.31       61.83     25.40 o 
  -9   5   7        0.88       38.21     18.81 o 
  -8   5   7        8.71       11.99     12.03 o 
  -7   5   7       77.30       81.64     13.42 o 
  -6   5   7      181.85      218.43     27.61 o 
  -5   5   7        6.69       10.24     18.05 o 
  -4   5   7      793.11      764.88     26.80 o 
  -3   5   7      261.15      255.98     13.42 o 
  -2   5   7     1094.18     1066.41     30.37 o 
  -1   5   7      412.72      402.42     24.91 o 
   0   5   7       42.80       37.36      8.98 o 
   1   5   7       84.79       81.15     10.03 o 
   2   5   7      177.59      183.17     13.79 o 
   3   5   7      459.52      474.54     22.52 o 
   4   5   7       14.83        9.47     12.93 o 
   5   5   7        0.95       21.65     15.28 o 
  -9   6   7       14.26       56.78     28.68 o 
  -8   6   7      117.04      141.72     15.01 o 
  -7   6   7        0.94        0.69      8.35 o 
  -6   6   7       80.66       94.54     12.94 o 
  -5   6   7      764.05      711.48     26.09 o 
  -4   6   7        6.37       11.24      8.74 o 
  -3   6   7      645.82      619.76     26.72 o 
  -2   6   7      104.61       90.68     16.13 o 
  -1   6   7       14.19        6.64     13.24 o 
   0   6   7       96.92       98.54     23.47 o 
   1   6   7        0.77       -0.25     10.02 o 
   2   6   7        0.22        2.92     10.42 o 
   3   6   7      126.07      130.06     16.61 o 
   4   6   7      141.15      130.46     22.49 o 
   5   6   7       43.56       10.24     22.46 o 
  -8   7   7        1.01       29.95     18.04 o 
  -7   7   7       34.17       60.51     12.06 o 
  -6   7   7       26.09       15.75      9.93 o 
  -5   7   7      103.57      132.88     14.48 o 
  -4   7   7      161.00      184.40     21.89 o 
  -3   7   7       13.61       24.17     14.01 o 
  -2   7   7      639.92      648.94     26.81 o 
  -1   7   7      357.18      385.29     26.73 o 
   0   7   7      579.64      584.22     31.27 o 
   1   7   7       47.66       60.34     23.97 o 
   2   7   7       10.26       18.47     17.42 o 
   3   7   7       56.11       35.46     18.27 o 
   4   7   7      180.12      181.25     28.55 o 
  -8   8   7        2.88       28.00     16.03 o 
  -7   8   7       14.54       12.51     27.60 o 
  -6   8   7       47.54       53.44     12.69 o 
  -5   8   7        0.60       23.94     17.52 o 
  -4   8   7       38.35       56.48     17.59 o 
  -3   8   7      448.75      454.08     31.79 o 
  -2   8   7       14.39        9.56     16.04 o 
  -1   8   7      364.08      390.33     27.90 o 
   0   8   7        0.88        7.18     16.17 o 
   1   8   7        8.86        1.46     15.85 o 
   2   8   7       37.97       59.15     20.20 o 
   3   8   7        2.04       24.42     20.68 o 
   4   8   7        4.25       22.62     19.72 o 
  -7   9   7       15.82       73.49     70.58 o 
  -6   9   7        1.99       26.70     28.97 o 
  -5   9   7      127.47      145.93     22.76 o 
  -4   9   7       32.54       -6.54     20.87 o 
  -3   9   7       69.16       55.41     23.65 o 
  -2   9   7       37.89       28.49     18.16 o 
  -1   9   7       36.87       56.63     19.67 o 
   0   9   7      319.08      339.51     34.21 o 
   1   9   7      394.58      341.68     31.52 o 
   2   9   7      194.53      188.32     41.47 o 
   3   9   7        0.69        1.64     19.74 o 
  -6  10   7        2.55        1.32     30.66 o 
  -5  10   7        8.26        5.75     21.93 o 
  -4  10   7        4.87      -10.67     22.73 o 
  -3  10   7        0.13        3.67     20.79 o 
  -2  10   7        4.36       28.80     19.25 o 
  -1  10   7      173.59      139.06     23.87 o 
   0  10   7       17.16       34.08     20.05 o 
   1  10   7      167.27      159.80     25.05 o 
  -3  11   7      131.51      105.12     28.62 o 
  -2  11   7       17.84       48.23     25.94 o 
  -1  11   7       27.24       16.96     20.36 o 
  -3 -12   8      399.55      466.82     59.18 o 
  -2 -12   8       20.72       51.37     19.47 o 
  -1 -12   8       59.38       75.97     19.87 o 
   0 -12   8       50.87       71.38     25.81 o 
   1 -12   8        0.81       36.36     16.32 o 
   2 -12   8        1.57       79.51     62.09 o 
   3 -12   8        3.90       -4.63     42.65 o 
  -5 -11   8       39.96       34.14     20.62 o 
  -4 -11   8       23.20        5.34     17.22 o 
  -3 -11   8       70.05       56.78     16.88 o 
  -2 -11   8       17.84       32.40     18.87 o 
  -1 -11   8        0.37       20.81     17.20 o 
   0 -11   8       10.76       19.96     13.32 o 
   1 -11   8       72.97       57.62     25.52 o 
   2 -11   8       56.16       46.61     18.03 o 
   3 -11   8       26.79       16.08     22.97 o 
   4 -11   8        1.29       38.77     22.32 o 
  -6 -10   8        6.01       22.63     17.73 o 
  -5 -10   8       54.76      107.97     26.32 o 
  -4 -10   8        0.01       45.79     26.57 o 
  -3 -10   8       22.14       26.72     15.73 o 
  -2 -10   8       12.12        6.82     11.16 o 
  -1 -10   8     1046.42     1019.89     33.09 o 
   0 -10   8       60.10       72.44     14.42 o 
   1 -10   8      193.11      204.35     19.95 o 
   2 -10   8       94.15       88.14     14.67 o 
   3 -10   8        0.05       -2.70     16.37 o 
   4 -10   8        1.43        7.02     18.36 o 
   5 -10   8        6.65       26.27     21.03 o 
  -7  -9   8      254.09      292.91     34.08 o 
  -6  -9   8      162.07      233.96     35.92 o 
  -5  -9   8       34.60       53.33     15.77 o 
  -4  -9   8        0.00       21.65     14.50 o 
  -3  -9   8       35.26       42.71     15.53 o 
  -2  -9   8      127.12      144.77     14.75 o 
  -1  -9   8       34.66       27.32     13.91 o 
   0  -9   8       20.78       17.08     12.04 o 
   1  -9   8        1.09        8.35     10.76 o 
   2  -9   8        1.26       25.25     11.08 o 
   3  -9   8       11.77       22.09     17.68 o 
   4  -9   8       26.91       11.82     17.35 o 
   5  -9   8       18.71       16.14     19.35 o 
   6  -9   8        6.94        1.52     22.33 o 
  -7  -8   8       58.34      107.07     24.20 o 
  -6  -8   8       31.48       32.53     15.76 o 
  -5  -8   8      129.62      149.42     18.76 o 
  -4  -8   8       30.34       25.08     10.83 o 
  -3  -8   8       40.81       33.79     11.76 o 
  -2  -8   8       17.51       13.43     11.10 o 
  -1  -8   8        1.99        1.73      9.69 o 
   0  -8   8       41.30       43.95     12.76 o 
   1  -8   8     2412.12     2429.06     51.48 o 
   2  -8   8       97.01      116.19     14.74 o 
   3  -8   8      346.27      335.12     30.04 o 
   4  -8   8      148.69      144.00     23.76 o 
   5  -8   8        0.28       -4.88     16.71 o 
   6  -8   8        8.27       18.50     18.76 o 
  -8  -7   8       36.35       48.15     18.02 o 
  -7  -7   8       93.91      105.40     17.11 o 
  -6  -7   8       94.09       91.68     15.63 o 
  -5  -7   8      421.99      414.09     20.71 o 
  -4  -7   8      510.81      451.93     20.97 o 
  -3  -7   8      112.83       96.93     13.50 o 
  -2  -7   8        1.61       -5.16     10.44 o 
  -1  -7   8       22.35       15.08      8.44 o 
   0  -7   8      324.72      358.45     16.62 o 
   1  -7   8       20.31       22.78     10.11 o 
   2  -7   8        2.71       23.54      8.90 o 
   3  -7   8       16.50        1.06     16.10 o 
   4  -7   8        0.61      -10.14     15.10 o 
   5  -7   8        4.11       28.64     17.01 o 
   6  -7   8        0.08       17.90     17.65 o 
   7  -7   8        7.21       28.64     18.64 o 
  -9  -6   8       64.32       40.21     19.08 o 
  -8  -6   8      114.07      136.23     24.57 o 
  -7  -6   8       52.42       73.76     14.63 o 
  -6  -6   8      115.01      111.71     15.68 o 
  -5  -6   8      238.20      237.73     17.20 o 
  -4  -6   8      283.98      272.28     17.47 o 
  -3  -6   8      341.15      348.96     17.08 o 
  -2  -6   8      181.91      192.12     11.96 o 
  -1  -6   8        5.47        1.90      6.63 o 
   0  -6   8      135.68      146.93     10.25 o 
   1  -6   8        6.15        5.03      6.57 o 
   2  -6   8       40.98       40.11      8.33 o 
   3  -6   8     3385.00     3158.42     92.13 o 
   4  -6   8       68.99       72.56     19.69 o 
   5  -6   8      324.64      347.67     29.22 o 
   6  -6   8      149.57      145.94     24.47 o 
   7  -6   8        0.44       22.37     17.83 o 
  -9  -5   8      107.30      140.06     30.13 o 
  -8  -5   8      198.20      264.61     24.57 o 
  -7  -5   8       13.37       28.67     12.62 o 
  -6  -5   8      125.11      117.61     15.07 o 
  -5  -5   8      350.73      311.10     17.95 o 
  -4  -5   8      199.28      204.95     14.69 o 
  -3  -5   8      583.61      578.41     19.65 o 
  -2  -5   8      833.03      860.83     19.44 o 
  -1  -5   8      158.57      158.84      9.90 o 
   0  -5   8        0.33       -1.28      4.84 o 
   1  -5   8        3.02       -3.08      4.99 o 
   2  -5   8      418.48      460.54     14.04 o 
   3  -5   8      319.92      290.87     45.60 o 
   4  -5   8        7.01       18.05     16.89 o 
   5  -5   8       48.22       53.00     17.47 o 
   6  -5   8        1.52        7.23     16.39 o 
   7  -5   8       19.72       35.97     18.24 o 
  -9  -4   8       61.65       81.88     35.47 o 
  -8  -4   8      226.63      270.21     33.03 o 
  -7  -4   8       90.96       87.41     16.59 o 
  -6  -4   8      322.57      330.81     19.32 o 
  -5  -4   8       69.97       56.20     11.36 o 
  -4  -4   8       83.04       82.83     11.72 o 
  -3  -4   8      554.03      561.60     17.90 o 
  -2  -4   8     1024.93      986.64     19.79 o 
  -1  -4   8      687.37      728.91     16.25 o 
   0  -4   8      634.36      658.38     13.68 o 
   1  -4   8      306.24      315.59     11.27 o 
   2  -4   8      296.11      257.03      8.88 o 
   3  -4   8        3.69       23.83     10.81 o 
   4  -4   8        5.70        1.84     15.25 o 
   5  -4   8     2384.06     2282.36     63.04 o 
   6  -4   8       14.42       32.93     17.18 o 
   7  -4   8      194.92      203.71     30.61 o 
   8  -4   8       89.57      131.05     40.01 o 
 -10  -3   8      103.04      138.29     22.68 o 
  -9  -3   8       14.35        2.41     15.89 o 
  -8  -3   8       65.17      104.73     20.61 o 
  -7  -3   8      156.28      155.61     17.65 o 
  -6  -3   8      693.03      629.33     23.03 o 
  -5  -3   8       92.56       97.89     12.06 o 
  -4  -3   8      373.06      398.18     17.75 o 
  -3  -3   8     1031.78      991.26     22.88 o 
  -2  -3   8      321.33      327.52     11.30 o 
  -1  -3   8      810.25      871.30     17.44 o 
   0  -3   8      423.11      461.58     11.20 o 
   1  -3   8       59.26       43.25      5.86 o 
   2  -3   8        0.12       -1.83      5.59 o 
   3  -3   8       13.10       22.24      6.39 o 
   4  -3   8      309.43      302.67     28.08 o 
   5  -3   8      538.08      508.29     29.22 o 
   6  -3   8       16.41       37.50     27.37 o 
   7  -3   8       47.61       86.66     36.46 o 
   8  -3   8        0.05       61.89     27.65 o 
  -9  -2   8        8.04       11.56     14.94 o 
  -8  -2   8        3.04       24.52     14.31 o 
  -7  -2   8       39.09       30.98     12.45 o 
  -6  -2   8      382.92      355.80     20.24 o 
  -5  -2   8       91.70       97.94     12.93 o 
  -4  -2   8      747.35      743.35     21.78 o 
  -3  -2   8       72.05       86.77      8.66 o 
  -2  -2   8      110.71      116.36      7.79 o 
  -1  -2   8      612.58      670.26     14.92 o 
   0  -2   8     1531.42     1512.28     22.00 o 
   1  -2   8      864.79      897.68     15.00 o 
   2  -2   8      613.77      617.82     12.40 o 
   3  -2   8      501.92      519.90     14.16 o 
   4  -2   8      194.27      167.66     20.71 o 
   5  -2   8        7.79       -9.26     18.49 o 
   6  -2   8        4.97       26.60     22.65 o 
   7  -2   8     1001.49      939.63     66.60 o 
   8  -2   8        0.03      105.09     27.40 o 
 -10  -1   8        4.55       78.84     45.49 o 
  -9  -1   8       37.85       63.85     17.77 o 
  -8  -1   8      390.41      394.59     23.00 o 
  -7  -1   8       10.12       20.23     12.10 o 
  -6  -1   8       59.41       77.88     13.05 o 
  -5  -1   8      277.59      258.82     15.99 o 
  -4  -1   8     1486.72     1546.84     34.37 o 
  -3  -1   8      723.45      774.07     21.04 o 
  -2  -1   8      756.37      847.58     16.75 o 
  -1  -1   8     1149.25     1165.08     20.34 o 
   0  -1   8      195.55      202.51      8.29 o 
   1  -1   8      491.02      536.61     12.37 o 
   2  -1   8       37.45       45.05      6.43 o 
   3  -1   8       18.27       18.70      8.57 o 
   4  -1   8        1.62      -13.50     11.73 o 
   5  -1   8       34.28       63.75     25.13 o 
   6  -1   8      124.24      190.79     34.99 o 
   7  -1   8      366.47      358.18     42.19 o 
   8  -1   8       15.44       99.00     27.81 o 
  -9   0   8      933.48      872.72     57.84 o 
  -8   0   8        7.76       16.37     14.11 o 
  -7   0   8       47.17       48.11     12.01 o 
  -6   0   8        1.00        0.71     10.08 o 
  -5   0   8       14.04        9.40      7.53 o 
  -4   0   8      487.84      480.39     18.18 o 
  -3   0   8       23.89       34.41      7.56 o 
  -2   0   8      945.14      956.02     19.77 o 
  -1   0   8       75.09       94.52      8.02 o 
   0   0   8      717.16      696.66     14.54 o 
   1   0   8      245.84      284.85     12.21 o 
   2   0   8      657.63      680.29     20.64 o 
   3   0   8      591.02      571.23     18.77 o 
   4   0   8      272.65      248.85     30.15 o 
   5   0   8      306.94      318.67     20.52 o 
   6   0   8       75.03       84.17     19.66 o 
   7   0   8       19.54       58.18     30.08 o 
 -10   1   8        7.23       43.52     26.06 o 
  -9   1   8      601.50      543.52     23.13 o 
  -8   1   8        5.72       14.30     10.09 o 
  -7   1   8       11.79       11.13      8.31 o 
  -6   1   8      839.49      815.76     21.63 o 
  -5   1   8        4.01       -1.08      7.34 o 
  -4   1   8        1.96        8.52      4.35 o 
  -3   1   8      505.69      493.02     12.35 o 
  -2   1   8     1417.56     1570.87     22.84 o 
  -1   1   8     1535.89     1683.69     24.45 o 
   0   1   8      499.69      560.60     13.22 o 
   1   1   8      455.61      468.32     16.78 o 
   2   1   8       42.21       37.10      9.16 o 
   3   1   8      187.13      213.97     12.49 o 
   4   1   8        0.12       -1.16      9.52 o 
   5   1   8        1.06       13.87      9.14 o 
   6   1   8       12.06       33.83     10.94 o 
 -10   2   8       67.28      107.06     28.87 o 
  -9   2   8       34.83       22.31     10.11 o 
  -8   2   8       53.75       49.42     11.27 o 
  -7   2   8     1999.20     1932.98     36.57 o 
  -6   2   8       14.90       13.35      6.81 o 
  -5   2   8       82.31       93.58      9.20 o 
  -4   2   8       12.65       25.22      5.86 o 
  -3   2   8      268.17      280.09      9.18 o 
  -2   2   8      334.54      359.67      9.64 o 
  -1   2   8        6.50        8.97      4.48 o 
   0   2   8      391.80      352.16     13.16 o 
   1   2   8       49.73       47.27     10.25 o 
   2   2   8      421.22      404.75     15.29 o 
   3   2   8       53.25       46.59      8.33 o 
   4   2   8      132.42      138.76     15.34 o 
   5   2   8      288.93      310.53     22.50 o 
   6   2   8       64.92       75.26     18.54 o 
   7   2   8      103.24       98.02     29.57 o 
 -10   3   8       13.75       51.56     34.82 o 
  -9   3   8      171.67      169.44     16.19 o 
  -8   3   8        2.58        5.10      9.18 o 
  -7   3   8      507.71      506.22     20.37 o 
  -6   3   8        1.41       26.06      8.14 o 
  -5   3   8        2.58        9.78      6.89 o 
  -4   3   8      767.03      777.12     28.03 o 
  -3   3   8       92.33       89.31      7.70 o 
  -2   3   8      182.22      178.21      8.11 o 
  -1   3   8      523.84      498.53     21.19 o 
   0   3   8      581.44      622.63     15.91 o 
   1   3   8      988.12     1012.22     22.68 o 
   2   3   8      122.75      138.81     10.46 o 
   3   3   8       86.06       91.80     10.09 o 
   4   3   8        8.90       11.09     11.72 o 
   5   3   8       55.05       84.56     16.47 o 
   6   3   8        0.21       12.41     15.79 o 
   7   3   8        1.41       74.17     60.58 o 
 -10   4   8       12.62       43.09     22.62 o 
  -9   4   8       49.48       40.31     11.93 o 
  -8   4   8      144.50      143.62     14.67 o 
  -7   4   8      173.86      201.11     15.80 o 
  -6   4   8       65.51       54.10      9.80 o 
  -5   4   8     3209.75     3071.87     54.36 o 
  -4   4   8      164.48      186.55     17.86 o 
  -3   4   8       17.24       20.14      8.09 o 
  -2   4   8       24.73       25.16      6.19 o 
  -1   4   8      230.56      320.81     21.15 o 
   0   4   8      101.53      104.70     10.71 o 
   1   4   8       27.67       11.34      8.12 o 
   2   4   8       20.92       17.54      9.35 o 
   3   4   8       16.01        1.07      9.49 o 
   4   4   8       75.71       88.69     21.92 o 
   5   4   8       15.34       53.21     21.22 o 
  -9   5   8       68.49       86.96     14.84 o 
  -8   5   8       43.92       61.62     11.13 o 
  -7   5   8      250.61      252.02     16.49 o 
  -6   5   8       14.21       13.92     11.23 o 
  -5   5   8      149.47      158.01     16.98 o 
  -4   5   8        0.01        5.26      9.18 o 
  -3   5   8       50.24       55.00      9.15 o 
  -2   5   8      294.16      310.41     30.05 o 
  -1   5   8       97.98       99.10     15.14 o 
   0   5   8      223.18      220.84     18.80 o 
   1   5   8      263.88      259.80     17.42 o 
   2   5   8      165.88      175.59     16.39 o 
   3   5   8      395.33      383.82     23.75 o 
   4   5   8       13.83       20.12     21.52 o 
   5   5   8        6.84       44.79     23.61 o 
  -9   6   8        5.15       27.02     12.30 o 
  -8   6   8        1.19       16.94     10.35 o 
  -7   6   8       34.96       51.18     12.03 o 
  -6   6   8      157.75      200.79     16.90 o 
  -5   6   8      325.79      353.50     18.54 o 
  -4   6   8       19.65       19.74      9.42 o 
  -3   6   8     2972.35     2873.99     67.66 o 
  -2   6   8      292.37      315.52     22.33 o 
  -1   6   8       27.19       19.74     13.42 o 
   0   6   8       15.64       14.23     16.09 o 
   1   6   8       47.29       47.65     17.26 o 
   2   6   8       33.11       50.91     13.06 o 
   3   6   8       27.96       57.88     19.00 o 
   4   6   8        9.51       12.39     17.47 o 
  -8   7   8       41.12       73.75     12.44 o 
  -7   7   8       62.52       66.36     17.33 o 
  -6   7   8       36.66       49.63     12.32 o 
  -5   7   8      153.98      177.14     16.44 o 
  -4   7   8       20.81       30.66     16.69 o 
  -3   7   8        0.05       -9.38     14.70 o 
  -2   7   8        4.13        7.67     15.71 o 
  -1   7   8       89.44       76.65     17.38 o 
   0   7   8       44.15       21.93     21.11 o 
   1   7   8       38.23       22.59     17.45 o 
   2   7   8      113.36      104.23     22.41 o 
   3   7   8       38.10       23.16     19.46 o 
   4   7   8       72.19       83.36     24.50 o 
  -7   8   8        3.82        6.30     27.58 o 
  -6   8   8        2.51       29.70     11.17 o 
  -5   8   8        7.17       16.73     18.29 o 
  -4   8   8       76.07       93.81     19.03 o 
  -3   8   8      290.43      271.88     47.12 o 
  -2   8   8        2.79       19.76     16.87 o 
  -1   8   8     1756.32     1627.21     52.27 o 
   0   8   8      211.59      217.81     25.30 o 
   1   8   8       73.99      100.13     27.29 o 
   2   8   8       11.86       24.83     18.98 o 
   3   8   8        0.25       21.14     31.43 o 
  -6   9   8       71.54      115.10     37.55 o 
  -5   9   8       24.28       68.20     18.36 o 
  -4   9   8        2.29       29.14     22.71 o 
  -3   9   8       33.20       16.90     22.06 o 
  -2   9   8        4.70       18.82     18.06 o 
  -1   9   8       55.38       71.81     35.59 o 
   0   9   8        6.30       -7.58     17.42 o 
   1   9   8       96.76       87.88     40.26 o 
   2   9   8        7.29        5.40     16.32 o 
  -5  10   8        0.23       15.04     23.25 o 
  -4  10   8        5.07       22.76     22.97 o 
  -3  10   8        0.17       -5.34     21.70 o 
  -2  10   8       15.78       -2.03     20.66 o 
  -1  10   8      171.06      159.15     40.61 o 
   0  10   8       31.51       43.33     23.40 o 
  -2 -12   9      441.27      431.43     38.35 o 
  -1 -12   9        5.28        8.28     16.16 o 
   0 -12   9        9.48        9.17     26.14 o 
   1 -12   9       17.05       56.44     57.76 o 
   2 -12   9       80.01       26.57     31.23 o 
  -4 -11   9        6.20        9.65     20.87 o 
  -3 -11   9       26.76       50.26     18.87 o 
  -2 -11   9       96.15      114.05     21.51 o 
  -1 -11   9      167.34      192.03     20.36 o 
   0 -11   9       15.11       15.04     12.65 o 
   1 -11   9      146.88      162.94     19.01 o 
   2 -11   9        2.46       -8.09     16.16 o 
   3 -11   9       12.08       -2.38     26.87 o 
   4 -11   9        0.00       16.03     44.98 o 
  -6 -10   9        2.09       25.99     24.34 o 
  -5 -10   9       53.69       59.52     16.79 o 
  -4 -10   9        1.96       15.02     14.84 o 
  -3 -10   9        3.49       11.17     16.17 o 
  -2 -10   9       56.24       40.43     19.19 o 
  -1 -10   9     1494.16     1508.57     41.42 o 
   0 -10   9      995.96     1004.40     33.28 o 
   1 -10   9       10.71       28.26     13.73 o 
   2 -10   9       74.70      120.19     26.86 o 
   3 -10   9        3.42       22.43     17.89 o 
   4 -10   9      140.55      179.00     27.72 o 
   5 -10   9        7.14        2.48     24.09 o 
  -7  -9   9       15.03       18.82     19.33 o 
  -6  -9   9      153.28      192.56     21.33 o 
  -5  -9   9        0.80       13.82     14.33 o 
  -4  -9   9        7.23       -0.55     11.40 o 
  -3  -9   9      102.63      107.57     14.72 o 
  -2  -9   9        9.72        3.38     10.00 o 
  -1  -9   9      190.34      212.33     20.54 o 
   0  -9   9      313.64      296.35     19.53 o 
   1  -9   9      462.98      476.02     22.57 o 
   2  -9   9        1.37       11.77     16.32 o 
   3  -9   9      240.03      241.52     27.96 o 
   4  -9   9        0.14       -4.67     17.03 o 
   5  -9   9        2.44       10.89     18.15 o 
  -7  -8   9        9.78       34.32     24.26 o 
  -6  -8   9       51.39       58.11     21.32 o 
  -5  -8   9       12.15       13.39     19.14 o 
  -4  -8   9       91.40       98.73     14.55 o 
  -3  -8   9       85.40       71.07     13.12 o 
  -2  -8   9        2.03       -9.22      9.53 o 
  -1  -8   9       63.79       63.12     13.28 o 
   0  -8   9      136.51      146.05     16.32 o 
   1  -8   9     2485.68     2498.88     52.57 o 
   2  -8   9     1355.80     1271.36     72.32 o 
   3  -8   9        9.65       -4.67     15.96 o 
   4  -8   9      127.17      138.37     24.34 o 
   5  -8   9        1.72      -10.32     17.05 o 
   6  -8   9      115.27      124.41     25.16 o 
  -8  -7   9       23.54       33.01     20.45 o 
  -7  -7   9       10.31       42.64     14.44 o 
  -6  -7   9       16.54       25.63     13.07 o 
  -5  -7   9        5.09       -2.06      9.34 o 
  -4  -7   9      160.82      150.77     15.62 o 
  -3  -7   9       18.88       23.57     11.05 o 
  -2  -7   9       66.78       63.04     11.69 o 
  -1  -7   9      185.91      207.79     14.68 o 
   0  -7   9        6.01       12.29      9.54 o 
   1  -7   9      624.50      571.10     22.31 o 
   2  -7   9      649.68      587.66     29.10 o 
   3  -7   9      809.51      676.57     45.59 o 
   4  -7   9       10.04       13.70     16.82 o 
   5  -7   9      205.84      216.29     27.81 o 
   6  -7   9        1.02       -8.81     17.25 o 
  -8  -6   9       13.37       15.16     20.40 o 
  -7  -6   9       82.05      104.76     15.62 o 
  -6  -6   9       17.35       19.21     11.40 o 
  -5  -6   9        2.36       -6.13     10.27 o 
  -4  -6   9      139.89      146.17     15.17 o 
  -3  -6   9       38.55       28.45     10.18 o 
  -2  -6   9      350.28      373.07     20.62 o 
  -1  -6   9      143.90      168.88     11.66 o 
   0  -6   9        8.73       13.19      8.20 o 
   1  -6   9      110.30      133.25     11.74 o 
   2  -6   9      216.48      208.19     15.00 o 
   3  -6   9     2243.27     2219.28     87.30 o 
   4  -6   9     1006.39      846.28     44.55 o 
   5  -6   9        3.13        2.96     15.91 o 
   6  -6   9       67.08       69.69     20.17 o 
   7  -6   9       11.89       24.23     23.54 o 
  -9  -5   9        3.04       33.43     14.97 o 
  -8  -5   9        2.18       14.63     14.21 o 
  -7  -5   9        3.96       30.22     13.51 o 
  -6  -5   9      130.26      135.30     15.54 o 
  -5  -5   9       43.98       52.72     12.64 o 
  -4  -5   9       94.81      105.33     12.81 o 
  -3  -5   9        1.26       -7.15      7.19 o 
  -2  -5   9       65.83       80.42      9.16 o 
  -1  -5   9      138.17      146.59     10.28 o 
   0  -5   9      194.60      204.50     10.57 o 
   1  -5   9      152.17      162.39      9.73 o 
   2  -5   9        3.40       -1.83      6.35 o 
   3  -5   9      925.08      813.84     35.60 o 
   4  -5   9      641.86      517.22     37.00 o 
   5  -5   9      771.09      678.95     34.80 o 
   6  -5   9       44.86       34.49     18.83 o 
   7  -5   9       94.97      125.56     24.05 o 
  -9  -4   9        0.13       26.57     25.74 o 
  -8  -4   9       12.89       37.08     14.06 o 
  -7  -4   9      142.62      145.04     17.24 o 
  -6  -4   9       12.20       24.45     10.71 o 
  -5  -4   9      253.88      263.56     16.54 o 
  -4  -4   9        4.42       11.52      8.01 o 
  -3  -4   9      109.29       91.89     10.75 o 
  -2  -4   9      157.25      172.07     11.58 o 
  -1  -4   9       66.42       75.25      9.65 o 
   0  -4   9      359.40      374.38     12.09 o 
   1  -4   9      228.54      228.71     10.66 o 
   2  -4   9        0.08        7.87      4.80 o 
   3  -4   9       49.15       44.98     16.87 o 
   4  -4   9      208.24      206.86     22.17 o 
   5  -4   9     1081.75     1080.30     44.09 o 
   6  -4   9      494.14      438.14     29.94 o 
   7  -4   9        0.03       17.98     18.46 o 
  -9  -3   9       84.19       83.80     23.35 o 
  -8  -3   9        2.76       32.36     13.07 o 
  -7  -3   9        3.58       14.50     12.50 o 
  -6  -3   9        1.55       -4.42     10.40 o 
  -5  -3   9        6.05       -2.74      7.33 o 
  -4  -3   9      331.07      288.95     16.46 o 
  -3  -3   9       63.04       73.39      9.12 o 
  -2  -3   9       99.72      113.04      8.65 o 
  -1  -3   9       14.67       13.41      4.79 o 
   0  -3   9        5.61       -3.18      3.72 o 
   1  -3   9      161.34      159.77      7.34 o 
   2  -3   9      170.60      174.42      8.51 o 
   3  -3   9       56.82       69.43      9.29 o 
   4  -3   9       31.35       36.00     15.47 o 
   5  -3   9      606.16      573.16     31.38 o 
   6  -3   9      274.86      261.55     33.19 o 
   7  -3   9      480.86      447.30     35.78 o 
  -9  -2   9        2.88        7.92     16.18 o 
  -8  -2   9        0.76       28.93     16.47 o 
  -7  -2   9        0.09       -2.74     11.18 o 
  -6  -2   9      302.46      311.47     19.55 o 
  -5  -2   9       72.25       80.92     12.24 o 
  -4  -2   9       21.82       42.23      9.76 o 
  -3  -2   9      304.47      304.69     12.93 o 
  -2  -2   9        0.16        2.60      4.46 o 
  -1  -2   9      146.87      132.03      8.68 o 
   0  -2   9       44.27       51.78      6.51 o 
   1  -2   9       62.15       62.81      6.73 o 
   2  -2   9      103.97      115.89      6.87 o 
   3  -2   9      147.91      131.02     10.99 o 
   4  -2   9        7.39       -3.70     14.07 o 
   5  -2   9        0.92       10.14     16.23 o 
   6  -2   9       95.60      147.75     36.10 o 
   7  -2   9      364.03      418.72     45.18 o 
 -10  -1   9      201.29      226.22     25.75 o 
  -9  -1   9      192.67      227.64     29.94 o 
  -8  -1   9       37.38       59.25     11.09 o 
  -7  -1   9      140.91      167.57     19.46 o 
  -6  -1   9        3.98        9.29      9.36 o 
  -5  -1   9        0.38        5.17      6.66 o 
  -4  -1   9        4.08        7.53      6.82 o 
  -3  -1   9        0.81        3.05      5.20 o 
  -2  -1   9      200.41      166.74     10.00 o 
  -1  -1   9        4.36        2.44      4.73 o 
   0  -1   9        9.67       14.19      5.21 o 
   1  -1   9        7.68        7.86      4.96 o 
   2  -1   9       36.57       38.00      7.24 o 
   3  -1   9       30.01       28.08     12.24 o 
   4  -1   9      100.35       75.65     23.33 o 
   5  -1   9        6.33       39.66     22.73 o 
   6  -1   9       47.72       55.99     25.79 o 
   7  -1   9      249.86      289.82     37.42 o 
 -10   0   9        8.71       31.58     20.89 o 
  -9   0   9      712.19      631.91     26.01 o 
  -8   0   9       84.33       83.91     13.20 o 
  -7   0   9        6.28       35.52     10.64 o 
  -6   0   9       30.59       23.67      8.36 o 
  -5   0   9        9.91       10.91      6.41 o 
  -4   0   9      783.27      763.39     23.57 o 
  -3   0   9        0.05       -1.59      6.49 o 
  -2   0   9       50.41       80.41      8.43 o 
  -1   0   9       93.15      109.08      8.98 o 
   0   0   9        0.42        0.74      4.82 o 
   1   0   9       19.10        7.83      5.71 o 
   2   0   9        0.07       -1.80      7.81 o 
   3   0   9        4.74        9.52     10.37 o 
   4   0   9        7.15        8.53     12.51 o 
   5   0   9       55.60       61.66     22.79 o 
   6   0   9       21.36       51.43     23.10 o 
   7   0   9        3.35       38.47     30.85 o 
 -10   1   9        7.80       15.84     15.80 o 
  -9   1   9     1408.08     1252.65     44.21 o 
  -8   1   9      474.05      427.86     20.96 o 
  -7   1   9      349.05      341.80     16.12 o 
  -6   1   9       17.80       20.41      7.54 o 
  -5   1   9      120.87      150.13     11.30 o 
  -4   1   9        5.10        7.76      4.80 o 
  -3   1   9        1.21        3.98      4.65 o 
  -2   1   9        0.74        6.47      3.88 o 
  -1   1   9        2.72        2.30      4.99 o 
   0   1   9        0.06        7.42      5.32 o 
   1   1   9       21.82       21.75      8.66 o 
   2   1   9        6.79        5.11      7.96 o 
   3   1   9        0.03        0.67      8.74 o 
   4   1   9       11.90       15.02     12.97 o 
   5   1   9        5.97       25.47     10.21 o 
   6   1   9       59.34      108.82     21.81 o 
   7   1   9        0.24       79.15     22.83 o 
 -10   2   9        3.29       29.00     30.18 o 
  -9   2   9      112.44      106.45     14.67 o 
  -8   2   9       14.37        7.63      9.35 o 
  -7   2   9     1948.62     1921.28     36.95 o 
  -6   2   9      318.03      322.73     14.88 o 
  -5   2   9       71.64       60.95      7.06 o 
  -4   2   9       84.76       99.50      9.23 o 
  -3   2   9      185.89      224.19      9.96 o 
  -2   2   9      470.66      468.06     11.48 o 
  -1   2   9       49.23       42.63      6.04 o 
   0   2   9       64.53       72.60      9.41 o 
   1   2   9        8.27        7.56      6.77 o 
   2   2   9        6.91        2.43      7.28 o 
   3   2   9        5.94        8.90      8.30 o 
   4   2   9        0.86       -1.93     12.45 o 
   5   2   9        7.74       41.58     15.30 o 
 -10   3   9        0.88       29.29     23.29 o 
  -9   3   9      264.97      212.16     16.54 o 
  -8   3   9        1.51       16.55      9.43 o 
  -7   3   9     1903.55     1754.71     39.35 o 
  -6   3   9      774.09      736.19     32.97 o 
  -5   3   9      387.46      372.73     30.94 o 
  -4   3   9        0.30       -1.61      4.90 o 
  -3   3   9       31.23       34.56      6.35 o 
  -2   3   9        0.01        6.91      4.22 o 
  -1   3   9        3.99       -0.26     11.55 o 
   0   3   9        6.99       -0.15      7.14 o 
   1   3   9        2.51       -3.77      7.23 o 
   2   3   9       63.77       71.18     10.42 o 
   3   3   9       34.99       38.97     12.15 o 
   4   3   9       18.38       40.18     15.15 o 
   5   3   9        1.80       10.79     16.95 o 
  -9   4   9       36.34       38.91     11.28 o 
  -8   4   9       94.25       84.87     12.58 o 
  -7   4   9      145.94      158.22     15.14 o 
  -6   4   9       69.65       73.56     10.99 o 
  -5   4   9     3037.35     3094.27     83.19 o 
  -4   4   9      828.98      785.52     23.02 o 
  -3   4   9       97.35      121.47     27.54 o 
  -2   4   9       93.03       94.82     16.13 o 
  -1   4   9      392.34      381.53     17.96 o 
   0   4   9       60.71       67.40     10.47 o 
   1   4   9       20.28       24.79      9.31 o 
   2   4   9       64.14       68.57     13.20 o 
   3   4   9        0.00        0.85     12.19 o 
   4   4   9        5.99        4.26     13.01 o 
   5   4   9       21.42        0.54     20.92 o 
  -9   5   9       33.06       44.18     16.16 o 
  -8   5   9        7.84       13.23      8.84 o 
  -7   5   9      117.15      105.62     13.13 o 
  -6   5   9        2.34        7.81     22.31 o 
  -5   5   9     1651.08     1566.99     46.90 o 
  -4   5   9      707.33      639.88     25.72 o 
  -3   5   9      217.28      209.60     18.25 o 
  -2   5   9       23.46       10.19      9.68 o 
  -1   5   9        7.39       18.83     13.08 o 
   0   5   9        6.51       17.17     13.01 o 
   1   5   9       35.22       50.50     16.48 o 
   2   5   9       68.95       82.70     14.26 o 
   3   5   9        0.34        7.01     17.15 o 
   4   5   9      115.29      113.73     23.37 o 
  -8   6   9       40.66       52.66     12.82 o 
  -7   6   9       27.71       28.91     11.08 o 
  -6   6   9      303.60      285.71     20.89 o 
  -5   6   9      101.19      128.54     14.78 o 
  -4   6   9      199.02      203.13     16.26 o 
  -3   6   9     2625.82     2581.84     63.76 o 
  -2   6   9     1042.36      995.56     31.82 o 
  -1   6   9       10.70       15.43     13.50 o 
   0   6   9       31.92       36.99     16.02 o 
   1   6   9      314.85      301.39     25.94 o 
   2   6   9        0.59       -9.71     16.14 o 
   3   6   9        1.09       18.51     24.30 o 
   4   6   9       41.95       55.40     20.12 o 
  -8   7   9       33.24       56.99     11.66 o 
  -7   7   9       46.95       61.44     19.43 o 
  -6   7   9        8.22        3.21      9.83 o 
  -5   7   9       10.56        4.89      9.67 o 
  -4   7   9        7.75        6.10     16.23 o 
  -3   7   9      865.12      778.24     34.80 o 
  -2   7   9      355.19      360.18     26.44 o 
  -1   7   9       35.45       64.04     17.59 o 
   0   7   9       25.42       42.02     20.93 o 
   1   7   9        2.02      -10.43     16.72 o 
   2   7   9       24.51       61.14     19.91 o 
   3   7   9       66.82       68.10     21.49 o 
   4   7   9      104.36      129.49     26.87 o 
  -7   8   9        0.18       22.04     16.68 o 
  -6   8   9       54.20       72.49     19.43 o 
  -5   8   9        2.22       33.49     22.00 o 
  -4   8   9      333.37      344.91     36.18 o 
  -3   8   9       33.06       17.57     21.78 o 
  -2   8   9      266.82      209.54     30.16 o 
  -1   8   9     1474.56     1328.35     46.91 o 
   0   8   9      796.79      764.79     78.69 o 
   1   8   9       15.13        7.83     18.75 o 
   2   8   9        5.71       21.81     19.12 o 
  -6   9   9        5.40       32.65     45.28 o 
  -5   9   9       29.20       42.25     24.67 o 
  -4   9   9        2.26       -7.91     32.49 o 
  -3   9   9        1.87       -7.38     20.53 o 
  -2   9   9        5.04        8.69     21.14 o 
  -1   9   9      299.36      301.56     34.19 o 
   0   9   9      120.26      137.15     38.08 o 
   1   9   9        0.32       28.85     34.00 o 
  -4  10   9       60.69       62.65     27.26 o 
  -3  10   9        4.64       21.16     23.78 o 
  -2  10   9      159.22      150.96     29.29 o 
  -1  10   9        3.62       29.66     23.01 o 
  -2 -12  10      472.83      508.80     33.53 o 
  -1 -12  10        9.49       68.05     33.93 o 
   0 -12  10       13.23      117.33     51.77 o 
   1 -12  10       82.58       80.14     24.99 o 
  -4 -11  10        1.34       21.31     18.17 o 
  -3 -11  10       33.31       46.39     26.78 o 
  -2 -11  10        2.17       37.20     24.18 o 
  -1 -11  10       36.60       37.24     13.74 o 
   0 -11  10       11.97       53.03     23.67 o 
   1 -11  10       48.23       68.61     13.87 o 
   2 -11  10        8.23       -6.91     20.71 o 
   3 -11  10       13.45       35.67     24.82 o 
  -5 -10  10       88.55      121.52     18.92 o 
  -4 -10  10        7.07       18.65     15.23 o 
  -3 -10  10       44.17       27.52     14.33 o 
  -2 -10  10      226.77      266.26     21.47 o 
  -1 -10  10     1369.81     1337.64     38.92 o 
   0 -10  10      437.15      455.09     23.81 o 
   1 -10  10       17.06       14.25     14.11 o 
   2 -10  10       30.64       10.31     17.77 o 
   3 -10  10      110.35      126.99     40.17 o 
   4 -10  10       17.32       22.71     46.64 o 
  -6  -9  10       70.89       86.89     30.93 o 
  -5  -9  10       27.81       47.34     18.37 o 
  -4  -9  10       54.43       55.25     13.96 o 
  -3  -9  10       42.45       47.29     13.33 o 
  -2  -9  10        4.49       -8.70     11.08 o 
  -1  -9  10       74.82       79.87     15.15 o 
   0  -9  10       23.59       46.11     13.29 o 
   1  -9  10       99.81       91.19     21.09 o 
   2  -9  10       80.64       66.82     21.42 o 
   3  -9  10       54.71       65.94     25.77 o 
   4  -9  10        2.98        5.95     17.12 o 
   5  -9  10        5.76       16.09     17.61 o 
  -7  -8  10        0.23       -6.46     15.01 o 
  -6  -8  10        2.10       12.39     18.62 o 
  -5  -8  10      137.83      149.11     19.50 o 
  -4  -8  10      282.76      304.63     19.48 o 
  -3  -8  10      117.15      113.61     14.63 o 
  -2  -8  10        0.83        1.56      9.21 o 
  -1  -8  10      101.23      113.28     15.09 o 
   0  -8  10      472.83      456.93     21.93 o 
   1  -8  10     1311.16     1250.33     34.62 o 
   2  -8  10      162.22      168.94     24.36 o 
   3  -8  10       20.27       31.09     18.02 o 
   4  -8  10       56.45       57.95     22.71 o 
   5  -8  10      102.68      105.17     23.57 o 
   6  -8  10       24.47       33.18     25.08 o 
  -8  -7  10        0.74        7.38     16.65 o 
  -7  -7  10        4.22       31.28     14.29 o 
  -6  -7  10        2.89        3.32     11.57 o 
  -5  -7  10      158.47      170.47     18.76 o 
  -4  -7  10       60.02       57.58     11.78 o 
  -3  -7  10      173.98      197.02     16.15 o 
  -2  -7  10      178.44      198.38     15.78 o 
  -1  -7  10       65.35       83.76     13.38 o 
   0  -7  10       61.22       74.29     13.12 o 
   1  -7  10       89.48      126.75     14.84 o 
   2  -7  10       29.21       42.74     16.84 o 
   3  -7  10      240.72      211.67     25.86 o 
   4  -7  10      151.28      171.13     24.62 o 
   5  -7  10       32.95       30.36     17.74 o 
   6  -7  10       24.43       48.75     26.56 o 
  -8  -6  10        2.49        6.29     14.61 o 
  -7  -6  10        4.79       27.24     18.39 o 
  -6  -6  10       20.73       32.82     12.53 o 
  -5  -6  10        3.07        2.61     10.74 o 
  -4  -6  10       10.53        3.07      9.89 o 
  -3  -6  10      365.83      358.43     17.77 o 
  -2  -6  10      419.45      403.09     17.64 o 
  -1  -6  10       97.98       96.53     11.30 o 
   0  -6  10       21.32       55.47     11.44 o 
   1  -6  10      122.22      169.27     15.32 o 
   2  -6  10      571.37      501.66     29.42 o 
   3  -6  10      655.14      551.88     36.72 o 
   4  -6  10        3.32       16.40     14.39 o 
   5  -6  10       11.62       18.88     17.63 o 
   6  -6  10       72.14       95.68     22.26 o 
  -9  -5  10        4.04       13.30     16.11 o 
  -8  -5  10       82.66      110.10     30.98 o 
  -7  -5  10       56.91       70.50     15.10 o 
  -6  -5  10        1.27       15.59     11.03 o 
  -5  -5  10        8.80        6.75      8.80 o 
  -4  -5  10        0.18       -8.66      8.47 o 
  -3  -5  10      390.40      411.39     17.84 o 
  -2  -5  10       36.48       36.20      9.69 o 
  -1  -5  10      478.74      459.96     17.06 o 
   0  -5  10      431.29      421.58     18.48 o 
   1  -5  10       65.29       84.21     11.20 o 
   2  -5  10      108.53      111.83     22.56 o 
   3  -5  10       55.82       53.28     18.83 o 
   4  -5  10        0.86       -8.11     15.61 o 
   5  -5  10      346.59      353.64     30.28 o 
   6  -5  10      143.58      179.91     26.05 o 
  -9  -4  10      158.33      140.19     23.61 o 
  -8  -4  10       31.37       56.76     14.20 o 
  -7  -4  10       50.52       56.05     15.89 o 
  -6  -4  10        6.00        2.58     10.04 o 
  -5  -4  10        0.00       -1.83      8.81 o 
  -4  -4  10      103.28      108.72     12.76 o 
  -3  -4  10        5.33       -3.24      6.61 o 
  -2  -4  10       77.50       78.48      8.69 o 
  -1  -4  10      768.54      818.70     18.74 o 
   0  -4  10      258.30      239.10     13.25 o 
   1  -4  10       67.29       70.52      6.90 o 
   2  -4  10      146.75      172.53     13.36 o 
   3  -4  10       67.24       37.61     17.60 o 
   4  -4  10      371.86      345.59     39.31 o 
   5  -4  10      173.68      174.20     28.92 o 
   6  -4  10       18.42       37.95     24.34 o 
   7  -4  10        0.09       32.99     28.63 o 
  -9  -3  10       16.84       26.60     14.54 o 
  -8  -3  10      103.23      121.87     26.86 o 
  -7  -3  10        1.07        6.97     11.02 o 
  -6  -3  10      152.95      163.29     17.73 o 
  -5  -3  10      177.06      184.55     20.38 o 
  -4  -3  10        3.89        8.48      7.54 o 
  -3  -3  10      178.87      184.99     10.74 o 
  -2  -3  10       16.16       11.04      5.40 o 
  -1  -3  10      546.93      529.66     14.80 o 
   0  -3  10       28.61       18.12      5.44 o 
   1  -3  10      459.37      435.60     11.34 o 
   2  -3  10      456.80      449.24     13.53 o 
   3  -3  10       25.02       15.12     14.94 o 
   4  -3  10       60.78       67.40     18.52 o 
   5  -3  10       12.10       10.03     20.74 o 
   6  -3  10        7.07       13.90     19.34 o 
   7  -3  10      275.44      292.56     42.25 o 
  -9  -2  10       38.08       51.11     16.37 o 
  -8  -2  10       48.09       32.96     16.19 o 
  -7  -2  10      357.21      344.54     21.14 o 
  -6  -2  10      150.57      140.48     16.90 o 
  -5  -2  10       10.85       27.88      9.10 o 
  -4  -2  10      116.10      124.41     14.93 o 
  -3  -2  10        8.83       12.68      5.60 o 
  -2  -2  10      157.76      172.29      9.78 o 
  -1  -2  10        0.28       -3.05      5.17 o 
   0  -2  10      165.09      170.48      9.36 o 
   1  -2  10      911.18      932.83     18.28 o 
   2  -2  10       47.60       35.29      7.46 o 
   3  -2  10       47.33       47.73      8.80 o 
   4  -2  10      175.91      222.66     28.24 o 
   5  -2  10        6.00       11.97     17.79 o 
   6  -2  10      133.45      179.51     29.76 o 
   7  -2  10       22.04       87.70     24.47 o 
 -10  -1  10      284.27      311.71     27.99 o 
  -9  -1  10      302.08      276.39     20.30 o 
  -8  -1  10       58.45       59.83     10.20 o 
  -7  -1  10       12.08       24.37     11.63 o 
  -6  -1  10      367.14      331.76     20.13 o 
  -5  -1  10        0.53        5.42      7.20 o 
  -4  -1  10      304.94      285.89     17.79 o 
  -3  -1  10      300.84      316.72     12.22 o 
  -2  -1  10        1.97        6.49      5.44 o 
  -1  -1  10      394.00      410.03     13.36 o 
   0  -1  10       21.97       16.43      5.90 o 
   1  -1  10      247.70      250.29     11.71 o 
   2  -1  10       32.36       33.43      7.93 o 
   3  -1  10      236.64      210.48     18.68 o 
   4  -1  10      215.74      220.82     26.89 o 
   5  -1  10        3.41        8.91     16.57 o 
   6  -1  10        8.49       32.25     22.86 o 
   7  -1  10        0.12       64.99     22.77 o 
 -10   0  10       35.52       33.54     17.39 o 
  -9   0  10       30.73       33.68     11.80 o 
  -8   0  10        8.36        9.83     10.15 o 
  -7   0  10      115.28      140.20     14.07 o 
  -6   0  10       70.18       75.53     10.07 o 
  -5   0  10      654.24      675.00     21.24 o 
  -4   0  10      514.01      473.18     20.13 o 
  -3   0  10       41.75       59.82     10.57 o 
  -2   0  10      380.34      353.57     14.13 o 
  -1   0  10       30.57       26.17      7.26 o 
   0   0  10       42.86       42.14      6.90 o 
   1   0  10        2.22       -3.65      5.71 o 
   2   0  10      164.92      174.15     15.06 o 
   3   0  10      655.93      654.80     28.48 o 
   4   0  10        1.92       -2.38     13.23 o 
   5   0  10       39.12       45.73     20.52 o 
 -10   1  10      276.53      262.40     27.69 o 
  -9   1  10      203.19      191.95     18.57 o 
  -8   1  10      418.22      420.61     21.05 o 
  -7   1  10      529.33      523.48     23.45 o 
  -6   1  10      201.56      206.02     13.57 o 
  -5   1  10        2.66        9.46      9.56 o 
  -4   1  10      552.42      528.44     15.53 o 
  -3   1  10       24.70       21.05      6.03 o 
  -2   1  10      690.49      720.51     15.10 o 
  -1   1  10      176.22      180.03     11.18 o 
   0   1  10        5.01        5.66      6.53 o 
   1   1  10      181.81      175.54     13.68 o 
   2   1  10        5.65       -1.82      8.91 o 
   3   1  10       13.31       18.12     11.70 o 
   4   1  10       24.59       13.43     30.60 o 
   5   1  10      131.36      145.90     24.84 o 
   6   1  10       51.03      104.26     30.00 o 
 -10   2  10       20.17       27.12     16.53 o 
  -9   2  10       84.87       75.51     13.86 o 
  -8   2  10      158.55      148.84     16.00 o 
  -7   2  10      260.35      255.70     18.38 o 
  -6   2  10       45.20       54.63     10.18 o 
  -5   2  10      183.39      183.94     12.42 o 
  -4   2  10       34.88       36.28      6.92 o 
  -3   2  10      711.90      733.60     16.50 o 
  -2   2  10      632.46      632.47     13.93 o 
  -1   2  10      152.38      172.11     10.80 o 
   0   2  10      515.15      496.85     16.90 o 
   1   2  10       42.66       41.76      8.98 o 
   2   2  10        0.54        4.26      8.07 o 
   3   2  10        3.56       -3.00      9.10 o 
   4   2  10       92.13      119.81     24.02 o 
   5   2  10      418.01      424.26     35.09 o 
   6   2  10       40.26      119.55     26.07 o 
  -9   3  10       28.89       21.98     10.90 o 
  -8   3  10      340.28      320.67     18.89 o 
  -7   3  10      115.58      132.57     14.32 o 
  -6   3  10      422.46      416.19     19.92 o 
  -5   3  10      767.71      786.14     24.15 o 
  -4   3  10      248.85      260.80     15.54 o 
  -3   3  10       82.62      101.86      8.89 o 
  -2   3  10      222.78      238.82      9.32 o 
  -1   3  10       70.57       71.50     14.58 o 
   0   3  10     1005.20      987.98     21.98 o 
   1   3  10       50.45       49.99      9.81 o 
   2   3  10       32.25       36.26      9.59 o 
   3   3  10       35.39       15.22     15.47 o 
   4   3  10        0.06      -10.72     17.13 o 
   5   3  10       22.85       35.34     30.04 o 
  -9   4  10       40.06       47.82     14.58 o 
  -8   4  10        8.83       -3.45      8.83 o 
  -7   4  10       74.19       65.69     11.77 o 
  -6   4  10      326.72      299.77     16.64 o 
  -5   4  10      689.01      667.01     31.11 o 
  -4   4  10       94.23      133.03     12.35 o 
  -3   4  10      171.85      176.28     25.50 o 
  -2   4  10        0.62        2.46     13.51 o 
  -1   4  10      310.08      327.86     18.29 o 
   0   4  10      282.41      281.18     19.56 o 
   1   4  10      128.86      123.79     16.88 o 
   2   4  10      289.62      298.42     23.94 o 
   3   4  10       32.77       55.27     18.09 o 
   4   4  10        5.85        4.91     26.06 o 
  -9   5  10        0.84       17.33     16.40 o 
  -8   5  10       11.03       28.80     11.09 o 
  -7   5  10      108.74       89.94     13.14 o 
  -6   5  10      236.94      240.81     18.15 o 
  -5   5  10       46.88       61.32     13.28 o 
  -4   5  10      195.27      197.60     18.66 o 
  -3   5  10      703.49      603.59     54.36 o 
  -2   5  10       89.31       86.71     15.92 o 
  -1   5  10      110.04      132.76     16.95 o 
   0   5  10       15.30       32.30     15.42 o 
   1   5  10      109.84      114.23     20.52 o 
   2   5  10      988.37      978.89     51.88 o 
   3   5  10        4.61       -9.31     17.43 o 
   4   5  10       48.19       69.58     37.97 o 
  -8   6  10       12.34       23.21     10.64 o 
  -7   6  10       58.94       61.24     13.44 o 
  -6   6  10        0.44        7.63     11.72 o 
  -5   6  10       76.28       83.06     13.64 o 
  -4   6  10      317.06      304.49     17.96 o 
  -3   6  10      828.64      760.20     35.45 o 
  -2   6  10       91.86      103.21     23.78 o 
  -1   6  10       87.89       90.77     18.79 o 
   0   6  10        1.57       -6.04     18.32 o 
   1   6  10       66.28       86.53     20.15 o 
   2   6  10       30.13       42.89     18.81 o 
   3   6  10       58.95       63.71     21.07 o 
   4   6  10      118.67      148.69     25.00 o 
  -7   7  10        0.05       16.68     12.43 o 
  -6   7  10       83.64       92.61     14.67 o 
  -5   7  10      128.85      149.43     16.03 o 
  -4   7  10       80.48       80.49     20.44 o 
  -3   7  10       19.07       39.29     20.34 o 
  -2   7  10       25.95       68.29     25.69 o 
  -1   7  10      376.18      412.83     35.68 o 
   0   7  10        0.04        7.90     19.51 o 
   1   7  10       47.56       77.14     21.38 o 
   2   7  10        3.87       18.36     29.25 o 
   3   7  10       96.08      102.91     35.51 o 
  -6   8  10        6.57       39.58     22.72 o 
  -5   8  10       54.25       56.93     19.47 o 
  -4   8  10       12.96      -10.64     20.65 o 
  -3   8  10       62.18       59.83     23.45 o 
  -2   8  10      161.01      140.41     27.42 o 
  -1   8  10      556.87      527.96     32.94 o 
   0   8  10       54.98       86.18     32.01 o 
   1   8  10       37.45       29.62     24.46 o 
   2   8  10        0.39       19.43     42.09 o 
  -5   9  10        6.59        0.93     24.17 o 
  -4   9  10      122.61      110.04     28.68 o 
  -3   9  10       64.63       21.75     22.97 o 
  -2   9  10       14.68       27.36     22.64 o 
  -1   9  10        9.13        9.12     19.78 o 
   0   9  10        0.08      -23.22     18.54 o 
  -4 -11  11        2.05      -11.01     18.02 o 
  -3 -11  11       41.48       55.16     20.28 o 
  -2 -11  11      726.40      752.64     30.47 o 
  -1 -11  11       39.36       67.28     14.80 o 
   0 -11  11      260.96      262.63     27.19 o 
   1 -11  11       35.41       28.10     18.60 o 
   2 -11  11      107.77       66.42     33.29 o 
  -5 -10  11       15.61       32.13     17.88 o 
  -4 -10  11        0.05       30.43     15.44 o 
  -3 -10  11       49.74       51.31     15.34 o 
  -2 -10  11       83.66       84.76     16.84 o 
  -1 -10  11       69.86       49.96     14.58 o 
   0 -10  11        1.81       12.21     12.23 o 
   1 -10  11       54.79       21.62     19.42 o 
   2 -10  11        0.70        2.64     18.97 o 
   3 -10  11        1.99       -6.97     14.37 o 
  -6  -9  11        0.30        8.52     16.50 o 
  -5  -9  11        3.34       21.63     15.70 o 
  -4  -9  11       86.34       90.04     15.30 o 
  -3  -9  11       28.92       21.59     13.24 o 
  -2  -9  11       49.33       48.22     14.87 o 
  -1  -9  11       54.23       60.98     14.34 o 
   0  -9  11      865.15      883.35     30.61 o 
   1  -9  11       33.83       32.79     12.05 o 
   2  -9  11      315.37      339.33     37.97 o 
   3  -9  11       46.91       34.36     19.54 o 
   4  -9  11      109.25      111.11     50.80 o 
  -7  -8  11        6.74        8.91     28.37 o 
  -6  -8  11        0.00       18.36     17.17 o 
  -5  -8  11      257.59      234.62     22.76 o 
  -4  -8  11       41.09       46.78     12.51 o 
  -3  -8  11       87.28       90.97     13.82 o 
  -2  -8  11        7.90        0.36     10.71 o 
  -1  -8  11       43.80       41.82     12.83 o 
   0  -8  11       13.16        4.79     11.20 o 
   1  -8  11      142.42      131.69     15.72 o 
   2  -8  11       58.10       74.74     19.88 o 
   3  -8  11       85.27       72.51     20.67 o 
   4  -8  11        7.63       -7.94     11.80 o 
   5  -8  11        2.06       -9.89     20.06 o 
  -8  -7  11        3.83        2.21     17.61 o 
  -7  -7  11       12.22       22.99     16.67 o 
  -6  -7  11       31.22       27.32     13.52 o 
  -5  -7  11      237.14      244.71     21.53 o 
  -4  -7  11        0.03       -6.46     10.03 o 
  -3  -7  11        0.78       -0.60      8.62 o 
  -2  -7  11      189.93      237.71     18.31 o 
  -1  -7  11       59.20       54.28     12.42 o 
   0  -7  11      190.61      212.68     18.48 o 
   1  -7  11       58.52       47.39     11.78 o 
   2  -7  11      540.25      453.24     31.86 o 
   3  -7  11       23.50       13.00     16.98 o 
   4  -7  11      243.96      248.76     29.17 o 
   5  -7  11       45.99       38.73     28.66 o 
  -8  -6  11       13.95       22.08     16.22 o 
  -7  -6  11        0.17        2.24     17.59 o 
  -6  -6  11       36.93       44.19     15.18 o 
  -5  -6  11       62.64       75.89     15.36 o 
  -4  -6  11        2.43        1.42      9.94 o 
  -3  -6  11      839.37      854.51     25.55 o 
  -2  -6  11      156.21      167.56     14.84 o 
  -1  -6  11      254.72      236.88     16.54 o 
   0  -6  11       60.93       58.47     11.50 o 
   1  -6  11       20.20        8.30      8.49 o 
   2  -6  11       20.07       14.15     16.05 o 
   3  -6  11      118.55       76.61     28.33 o 
   4  -6  11       46.96       71.35     21.79 o 
   5  -6  11       63.41       50.75     19.71 o 
   6  -6  11       24.78       54.42     22.10 o 
  -9  -5  11       36.83        8.23     17.67 o 
  -8  -5  11       35.28       20.96     16.30 o 
  -7  -5  11       19.31       35.08     15.63 o 
  -6  -5  11       41.32       42.01     10.57 o 
  -5  -5  11        0.02      -18.71      9.36 o 
  -4  -5  11       24.00       29.09     10.85 o 
  -3  -5  11      259.66      256.80     16.34 o 
  -2  -5  11       11.29        3.57      7.92 o 
  -1  -5  11      102.36       89.90     10.69 o 
   0  -5  11      218.07      224.32     16.11 o 
   1  -5  11       77.98       79.36     12.01 o 
   2  -5  11      233.80      250.63     25.01 o 
   3  -5  11       39.28       33.57     16.66 o 
   4  -5  11      144.23      155.21     24.30 o 
   5  -5  11       31.41       19.71     16.75 o 
   6  -5  11      150.99      179.82     33.19 o 
  -9  -4  11       30.10        9.10     50.45 o 
  -8  -4  11      154.48      184.95     20.19 o 
  -7  -4  11       74.85       80.70     15.56 o 
  -6  -4  11       94.21       91.60     13.90 o 
  -5  -4  11        0.00        4.75      9.69 o 
  -4  -4  11       35.00       30.10      9.68 o 
  -3  -4  11      388.77      387.73     16.96 o 
  -2  -4  11       34.48       28.55      8.14 o 
  -1  -4  11     1881.75     1824.83     35.35 o 
   0  -4  11      224.13      221.31     12.31 o 
   1  -4  11      252.39      228.88     15.78 o 
   2  -4  11      103.46       97.11     19.59 o 
   3  -4  11        9.61        0.06     15.04 o 
   4  -4  11      107.96      134.10     21.53 o 
   5  -4  11       32.75       26.38     18.55 o 
   6  -4  11        2.43       38.50     24.78 o 
  -9  -3  11       18.15        7.46     22.08 o 
  -8  -3  11        1.65       28.43     19.55 o 
  -7  -3  11       50.64       51.93     13.55 o 
  -6  -3  11      146.64      155.38     17.11 o 
  -5  -3  11       15.76       11.16     14.54 o 
  -4  -3  11      272.40      297.88     15.62 o 
  -3  -3  11        9.53       12.15      7.44 o 
  -2  -3  11       14.13       13.23      5.89 o 
  -1  -3  11      327.79      306.17     14.01 o 
   0  -3  11       61.00       65.56      8.44 o 
   1  -3  11      390.96      362.52     12.46 o 
   2  -3  11       58.38       67.17      8.87 o 
   3  -3  11       44.35       35.32     16.89 o 
   4  -3  11      127.14      127.86     21.18 o 
   5  -3  11       21.71       19.58     28.61 o 
   6  -3  11       15.14       14.83     25.57 o 
  -9  -2  11       61.70       54.62     13.60 o 
  -8  -2  11        0.06       -6.86     13.65 o 
  -7  -2  11       79.68       91.12     19.82 o 
  -6  -2  11      454.42      467.02     23.06 o 
  -5  -2  11      165.23      175.77     17.39 o 
  -4  -2  11      294.03      293.05     18.92 o 
  -3  -2  11        0.57        2.68      5.90 o 
  -2  -2  11       12.50        9.98      6.03 o 
  -1  -2  11      928.15      935.20     22.55 o 
   0  -2  11       88.93       88.84      8.51 o 
   1  -2  11     2411.92     2343.87     42.24 o 
   2  -2  11      124.02      116.30     12.87 o 
   3  -2  11       83.00       92.22     18.28 o 
   4  -2  11       68.31      110.15     22.09 o 
   5  -2  11        8.78       -7.46     15.84 o 
   6  -2  11      109.34      136.50     26.24 o 
  -9  -1  11      160.36      151.82     17.24 o 
  -8  -1  11       87.79       82.96     13.90 o 
  -7  -1  11       11.82       11.19     14.32 o 
  -6  -1  11       32.50       17.74     11.02 o 
  -5  -1  11       19.15       19.96      9.95 o 
  -4  -1  11      692.68      680.29     22.16 o 
  -3  -1  11        7.33        1.33      5.43 o 
  -2  -1  11      833.15      838.97     20.88 o 
  -1  -1  11        3.29        5.25      6.28 o 
   0  -1  11       22.79       19.46      6.87 o 
   1  -1  11      315.97      283.54     16.10 o 
   2  -1  11       82.17       88.91     15.53 o 
   3  -1  11      467.91      443.14     30.98 o 
   4  -1  11        0.60       -2.28     16.03 o 
   5  -1  11        5.48       10.33     15.57 o 
   6  -1  11       46.64      147.16     28.40 o 
  -9   0  11       99.07       95.75     14.95 o 
  -8   0  11       54.90       52.97     20.57 o 
  -7   0  11       98.92      114.42     14.01 o 
  -6   0  11        0.21       -0.54     11.32 o 
  -5   0  11      119.66      110.67     10.93 o 
  -4   0  11      922.00      889.07     19.69 o 
  -3   0  11      227.80      217.21     13.90 o 
  -2   0  11      372.54      395.79     15.93 o 
  -1   0  11        0.15        0.69      6.30 o 
   0   0  11        0.00        4.88      6.15 o 
   1   0  11      700.10      701.32     19.95 o 
   2   0  11       78.35       85.69     13.79 o 
   3   0  11     1792.20     1800.73     50.31 o 
   4   0  11       35.35       53.21     19.44 o 
   5   0  11        9.93       25.20     18.37 o 
  -9   1  11      127.78      103.95     14.96 o 
  -8   1  11     1168.20     1081.91     32.97 o 
  -7   1  11      173.82      177.95     18.80 o 
  -6   1  11      179.35      196.20     15.88 o 
  -5   1  11        8.79        6.18      5.78 o 
  -4   1  11      229.84      237.80     11.90 o 
  -3   1  11        8.92       12.08      5.82 o 
  -2   1  11     1695.51     1720.27     32.09 o 
  -1   1  11      121.18      119.88     11.09 o 
   0   1  11      873.01      897.93     22.55 o 
   1   1  11        1.70       -9.51      9.55 o 
   2   1  11       33.90       35.72     11.66 o 
   3   1  11      158.04      184.96     20.25 o 
   4   1  11       53.87       52.36     15.24 o 
   5   1  11      346.15      306.37     43.07 o 
  -9   2  11        0.81        2.67     10.57 o 
  -8   2  11      168.73      155.43     20.94 o 
  -7   2  11      196.36      168.79     16.11 o 
  -6   2  11      158.39      158.02     14.27 o 
  -5   2  11       50.94       50.98      7.93 o 
  -4   2  11        2.25        1.27      5.66 o 
  -3   2  11       55.45       50.17      7.15 o 
  -2   2  11      718.76      704.04     19.48 o 
  -1   2  11      189.72      212.92     12.38 o 
   0   2  11      218.19      228.82     14.14 o 
   1   2  11        0.66       -5.01      7.78 o 
   2   2  11        3.16       -2.79      9.33 o 
   3   2  11      272.24      307.85     21.27 o 
   4   2  11       30.96       45.25     21.03 o 
   5   2  11      885.71      895.66     49.47 o 
  -9   3  11       91.42       98.13     14.16 o 
  -8   3  11      473.87      457.70     21.59 o 
  -7   3  11       10.76       -4.67     10.05 o 
  -6   3  11     1154.70     1092.85     29.89 o 
  -5   3  11       92.73       96.04     12.66 o 
  -4   3  11      303.42      288.48     18.57 o 
  -3   3  11      130.54      134.01     11.70 o 
  -2   3  11      277.81      244.43     14.01 o 
  -1   3  11       53.87       68.80     16.11 o 
   0   3  11     1896.73     1901.65     33.17 o 
   1   3  11      204.55      191.69     12.88 o 
   2   3  11      499.39      535.40     25.34 o 
   3   3  11        3.08        0.24     15.95 o 
   4   3  11       50.37       58.18     23.68 o 
   5   3  11       27.54       39.18     27.43 o 
  -9   4  11       19.24       10.92     11.57 o 
  -8   4  11        3.53       12.05     14.25 o 
  -7   4  11        1.57       11.92      8.63 o 
  -6   4  11      182.44      223.54     17.91 o 
  -5   4  11      224.44      224.80     16.13 o 
  -4   4  11      235.61      228.07     14.77 o 
  -3   4  11        0.05        0.04      7.13 o 
  -2   4  11       12.48       17.06     22.88 o 
  -1   4  11        3.20        8.23     12.82 o 
   0   4  11      190.21      218.74     21.80 o 
   1   4  11       77.29       77.26     15.47 o 
   2   4  11       69.65       78.83     16.84 o 
   3   4  11        2.42        6.06     16.85 o 
   4   4  11        5.20        8.56     24.22 o 
  -8   5  11       14.49       20.87     10.09 o 
  -7   5  11       89.58       97.34     13.47 o 
  -6   5  11      578.42      556.84     26.61 o 
  -5   5  11       24.48       17.61     12.13 o 
  -4   5  11      681.45      639.70     25.64 o 
  -3   5  11       13.25       24.46     16.92 o 
  -2   5  11      327.48      348.26     30.48 o 
  -1   5  11      248.85      249.16     20.28 o 
   0   5  11      103.16      107.96     19.37 o 
   1   5  11       52.71       41.16     17.35 o 
   2   5  11     1075.65     1033.51     43.10 o 
   3   5  11      157.51      167.48     31.91 o 
   4   5  11      198.43      225.31     40.91 o 
  -8   6  11        0.34        7.72     10.62 o 
  -7   6  11       69.05       60.71     13.22 o 
  -6   6  11       14.84       24.56     11.22 o 
  -5   6  11        2.70        8.17      9.65 o 
  -4   6  11      153.49      147.02     23.81 o 
  -3   6  11      119.94      103.66     21.18 o 
  -2   6  11      173.72      182.17     28.66 o 
  -1   6  11       33.22       58.82     21.52 o 
   0   6  11       11.77       23.30     16.38 o 
   1   6  11        3.17       -6.59     16.28 o 
   2   6  11        8.12       29.60     20.33 o 
   3   6  11       19.71       15.23     23.98 o 
  -7   7  11       77.70      111.50     24.77 o 
  -6   7  11       28.00       54.83     16.41 o 
  -5   7  11       27.66       19.60     19.57 o 
  -4   7  11      408.16      410.79     30.94 o 
  -3   7  11       49.82       45.21     21.66 o 
  -2   7  11      239.04      299.92     50.32 o 
  -1   7  11        0.03       -1.43     23.78 o 
   0   7  11      225.41      230.51     30.87 o 
   1   7  11      207.82      195.19     39.45 o 
   2   7  11       11.29       44.87     31.52 o 
  -6   8  11        2.86       16.18     18.88 o 
  -5   8  11       80.30       60.30     25.78 o 
  -4   8  11       28.66        3.98     22.24 o 
  -3   8  11        2.77       -6.01     16.86 o 
  -2   8  11      112.93      132.39     27.62 o 
  -1   8  11       24.91        8.51     11.75 o 
   0   8  11       75.41       61.25     26.09 o 
  -3 -11  12       78.24      107.81     24.15 o 
  -2 -11  12       21.43       58.60     29.65 o 
  -1 -11  12        1.63       25.00     16.97 o 
   0 -11  12       88.88      150.09     35.49 o 
   1 -11  12        4.81       13.11     23.18 o 
  -5 -10  12       38.93       21.63     17.92 o 
  -4 -10  12        8.60       11.07     13.41 o 
  -3 -10  12        6.72       10.52     12.89 o 
  -2 -10  12        9.36        3.64     12.88 o 
  -1 -10  12      275.73      262.56     21.49 o 
   0 -10  12        5.77        9.54     15.79 o 
   1 -10  12        0.37       -0.28     18.12 o 
   2 -10  12        0.33      -15.80     23.98 o 
   3 -10  12        0.18        9.49     21.27 o 
  -6  -9  12       72.21       59.19     20.69 o 
  -5  -9  12       90.24      106.72     19.01 o 
  -4  -9  12        9.37        0.70     14.44 o 
  -3  -9  12      182.07      193.45     20.78 o 
  -2  -9  12      119.29      124.75     17.98 o 
  -1  -9  12      144.08      140.85     18.57 o 
   0  -9  12      132.00      121.66     16.87 o 
   1  -9  12       36.84       55.77     19.54 o 
   2  -9  12       69.43       82.54     21.60 o 
   3  -9  12        5.31        6.03     18.52 o 
   4  -9  12       71.35       66.72     48.98 o 
  -7  -8  12       16.10       28.48     20.15 o 
  -6  -8  12       52.28       59.02     15.27 o 
  -5  -8  12      315.00      291.00     22.63 o 
  -4  -8  12       81.17       80.87     14.70 o 
  -3  -8  12       95.06       93.85     14.03 o 
  -2  -8  12        9.81       10.61     11.56 o 
  -1  -8  12        3.67       -6.11     10.36 o 
   0  -8  12       12.59       12.52     11.83 o 
   1  -8  12      275.62      279.51     29.44 o 
   2  -8  12        1.75       -9.44     16.95 o 
   3  -8  12        0.01       16.58     16.74 o 
   4  -8  12        1.63      -21.53     19.48 o 
  -7  -7  12       97.78       98.85     18.01 o 
  -6  -7  12        0.42       24.33     14.23 o 
  -5  -7  12     2178.65     1958.76     49.80 o 
  -4  -7  12       88.03       90.98     14.40 o 
  -3  -7  12      231.40      281.99     19.16 o 
  -2  -7  12       27.81       37.05     12.75 o 
  -1  -7  12      370.57      366.33     20.47 o 
   0  -7  12       20.62       14.66     10.36 o 
   1  -7  12      235.91      240.97     18.43 o 
   2  -7  12      283.49      278.80     29.14 o 
   3  -7  12       66.04       59.35     21.11 o 
   4  -7  12       33.39       43.06     19.57 o 
   5  -7  12        5.32       12.92     14.22 o 
  -8  -6  12       37.24       42.57     19.63 o 
  -7  -6  12       18.78       10.50     22.31 o 
  -6  -6  12        0.50        7.75     13.29 o 
  -5  -6  12        0.24       11.99     13.28 o 
  -4  -6  12      108.06      127.39     15.35 o 
  -3  -6  12      970.06      901.58     26.28 o 
  -2  -6  12      221.95      245.51     17.27 o 
  -1  -6  12       92.78      118.82     14.79 o 
   0  -6  12        3.01        8.48      8.95 o 
   1  -6  12       40.86       54.99     11.98 o 
   2  -6  12       15.83        8.69     15.81 o 
   3  -6  12      186.16      186.46     25.63 o 
   4  -6  12        3.65        2.61     21.70 o 
   5  -6  12        0.00       10.47     19.97 o 
  -8  -5  12      210.40      262.36     35.41 o 
  -7  -5  12      306.24      293.56     24.68 o 
  -6  -5  12       27.78       40.81     14.51 o 
  -5  -5  12      125.65      148.44     18.87 o 
  -4  -5  12        2.04      -12.01      8.95 o 
  -3  -5  12     2541.36     2425.41     46.27 o 
  -2  -5  12       77.81       85.18     11.89 o 
  -1  -5  12      452.45      444.77     17.89 o 
   0  -5  12       60.79       71.80     12.25 o 
   1  -5  12      466.13      440.23     20.34 o 
   2  -5  12       25.29       15.91     14.80 o 
   3  -5  12      235.04      213.97     25.96 o 
   4  -5  12      242.65      272.99     29.36 o 
   5  -5  12       31.25       19.94     18.50 o 
  -9  -4  12       27.58       63.76     30.63 o 
  -8  -4  12        6.75       -0.51     14.24 o 
  -7  -4  12      383.32      385.41     25.67 o 
  -6  -4  12       85.61       76.58     15.80 o 
  -5  -4  12       18.85       19.28     11.98 o 
  -4  -4  12       38.92       57.83     12.55 o 
  -3  -4  12       35.11       36.81     10.12 o 
  -2  -4  12      111.72      130.21     12.73 o 
  -1  -4  12     2066.26     1970.95     46.22 o 
   0  -4  12      467.08      390.40     21.71 o 
   1  -4  12       40.89       42.36     10.24 o 
   2  -4  12        0.57        2.35     14.30 o 
   3  -4  12       68.09       63.79     19.70 o 
   4  -4  12       14.93       15.72     16.53 o 
   5  -4  12       75.13       55.74     20.24 o 
   6  -4  12        1.90       38.54     26.99 o 
  -9  -3  12        6.60       24.08     50.34 o 
  -8  -3  12        2.13       36.79     25.69 o 
  -7  -3  12       18.84       29.56     13.83 o 
  -6  -3  12      727.39      699.01     27.41 o 
  -5  -3  12      726.01      673.87     29.05 o 
  -4  -3  12      106.94      112.91     14.34 o 
  -3  -3  12       86.45       93.10     11.58 o 
  -2  -3  12       12.22        6.64      6.82 o 
  -1  -3  12     1573.10     1531.35     32.14 o 
   0  -3  12       54.71       70.60      9.29 o 
   1  -3  12      433.34      416.53     13.47 o 
   2  -3  12       70.43       82.95     18.36 o 
   3  -3  12      335.76      332.03     25.69 o 
   4  -3  12      105.63      110.79     21.80 o 
   5  -3  12      120.20      153.59     27.61 o 
   6  -3  12       97.95      154.81     39.33 o 
  -9  -2  12       88.65      111.34     16.50 o 
  -8  -2  12       64.24       68.68     19.07 o 
  -7  -2  12       98.64       95.98     15.53 o 
  -6  -2  12       12.67        6.15     13.35 o 
  -5  -2  12      753.81      652.88     25.94 o 
  -4  -2  12      111.46      117.06     14.52 o 
  -3  -2  12        1.00       -0.97      7.15 o 
  -2  -2  12      278.51      270.36     14.03 o 
  -1  -2  12      198.22      224.69     16.25 o 
   0  -2  12       26.97       15.99      8.52 o 
   1  -2  12     2632.33     2554.00     46.02 o 
   2  -2  12      657.83      586.71     35.45 o 
   3  -2  12       23.61       47.40     29.01 o 
   4  -2  12        0.89        7.66     17.66 o 
   5  -2  12       49.58       42.13     19.88 o 
   6  -2  12        8.72       67.22     23.04 o 
  -9  -1  12       28.03       16.85     31.76 o 
  -8  -1  12        1.13        5.07     11.47 o 
  -7  -1  12        0.22       18.21      8.62 o 
  -6  -1  12        2.84       30.65     15.36 o 
  -5  -1  12       17.66       16.44     10.09 o 
  -4  -1  12     1872.11     1884.55     48.16 o 
  -3  -1  12     1007.92     1026.28     24.72 o 
  -2  -1  12      231.67      219.71     13.50 o 
  -1  -1  12       33.44       35.90      8.35 o 
   0  -1  12       26.68       26.69      8.69 o 
   1  -1  12      509.82      482.10     20.13 o 
   2  -1  12       38.67       39.62     14.16 o 
   3  -1  12      158.74      177.83     27.06 o 
   4  -1  12       40.02       67.87     20.42 o 
   5  -1  12      139.78      151.71     27.20 o 
  -9   0  12      309.16      290.11     22.62 o 
  -8   0  12       31.48       27.60     13.64 o 
  -7   0  12      162.23      160.16     15.88 o 
  -6   0  12      214.87      230.06     13.78 o 
  -5   0  12      173.54      186.10     12.83 o 
  -4   0  12      294.46      273.76     13.91 o 
  -3   0  12      647.38      644.09     17.38 o 
  -2   0  12       81.56       90.74     11.32 o 
  -1   0  12       21.04       15.83      8.13 o 
   0   0  12      520.09      513.85     18.11 o 
   1   0  12      322.91      317.04     17.46 o 
   2   0  12        0.05        4.05     11.74 o 
   3   0  12     2081.32     1959.09     67.02 o 
   4   0  12      653.04      574.64     37.30 o 
   5   0  12       29.76       45.79     31.36 o 
  -9   1  12        8.39        3.09     11.13 o 
  -8   1  12      107.97      122.61     20.34 o 
  -7   1  12       83.86       85.71     14.02 o 
  -6   1  12        5.54       -1.92      7.33 o 
  -5   1  12       31.03       44.67      7.68 o 
  -4   1  12       23.88       16.82      7.11 o 
  -3   1  12       14.37       22.39      8.06 o 
  -2   1  12     2543.50     2637.79     40.54 o 
  -1   1  12      810.97      827.45     22.59 o 
   0   1  12      224.68      224.79     14.22 o 
   1   1  12       36.95       38.57     14.44 o 
   2   1  12       21.10       24.34     11.42 o 
   3   1  12      101.67      105.42     17.74 o 
   4   1  12       36.45       36.02     21.94 o 
   5   1  12       20.78       68.23     23.76 o 
  -9   2  12        4.11       12.01     10.50 o 
  -8   2  12       78.92       71.95     13.42 o 
  -7   2  12      446.84      421.60     23.14 o 
  -6   2  12      114.86      110.42     12.74 o 
  -5   2  12      140.55      166.39     13.72 o 
  -4   2  12      352.12      359.72     16.26 o 
  -3   2  12      133.49      145.33      9.08 o 
  -2   2  12      852.98      820.97     25.29 o 
  -1   2  12      240.92      249.09     15.89 o 
   0   2  12       22.81       18.21      9.58 o 
   1   2  12       79.85       76.62     10.48 o 
   2   2  12      455.12      434.27     19.92 o 
   3   2  12      239.39      280.92     34.56 o 
   4   2  12        5.74       23.40     18.48 o 
   5   2  12     1160.31     1228.88     85.07 o 
  -9   3  12        6.66        9.81     11.16 o 
  -8   3  12       20.29       38.31     11.22 o 
  -7   3  12        3.03       13.10      8.95 o 
  -6   3  12      265.93      281.53     30.14 o 
  -5   3  12      117.37      155.58     14.18 o 
  -4   3  12       44.19       52.88      9.17 o 
  -3   3  12       85.91      109.37     11.12 o 
  -2   3  12       16.79       13.99     11.42 o 
  -1   3  12        2.07        1.70     12.20 o 
   0   3  12     1813.88     1778.86     38.25 o 
   1   3  12      406.29      440.84     20.05 o 
   2   3  12      118.08      102.31     16.82 o 
   3   3  12       46.22       52.89     19.44 o 
   4   3  12        8.81        9.58     27.52 o 
  -8   4  12       13.07       17.91      9.74 o 
  -7   4  12        0.01       11.46      8.98 o 
  -6   4  12       90.56       84.22     15.89 o 
  -5   4  12      323.47      315.98     28.58 o 
  -4   4  12      151.52      150.61     13.63 o 
  -3   4  12       46.79       53.94     15.09 o 
  -2   4  12      251.08      276.09     45.92 o 
  -1   4  12       28.03       33.49     13.24 o 
   0   4  12      917.54      877.50     36.69 o 
   1   4  12       51.30       51.07     17.60 o 
   2   4  12        5.73       -1.44     23.82 o 
   3   4  12       99.86      118.20     18.53 o 
   4   4  12      234.22      281.32     43.02 o 
  -8   5  12       79.63       94.93     15.15 o 
  -7   5  12        0.04       -0.56      8.23 o 
  -6   5  12       61.13      116.28     27.95 o 
  -5   5  12        0.05       -6.23     12.64 o 
  -4   5  12      341.28      310.89     20.82 o 
  -3   5  12       70.84       48.86     20.87 o 
  -2   5  12       61.12       48.05     19.04 o 
  -1   5  12       72.24       57.67     23.67 o 
   0   5  12        3.67       -1.08     14.67 o 
   1   5  12        1.41       24.12     16.82 o 
   2   5  12      838.95      771.06     37.35 o 
   3   5  12      165.31      206.97     48.94 o 
  -7   6  12        0.03        6.55     11.81 o 
  -6   6  12        2.58        8.79     10.17 o 
  -5   6  12        2.19        1.35      8.72 o 
  -4   6  12       63.17       52.59     20.56 o 
  -3   6  12      125.78      100.51     20.64 o 
  -2   6  12       96.48       89.60     25.90 o 
  -1   6  12        4.28       29.12     21.76 o 
   0   6  12       85.57       95.70     19.88 o 
   1   6  12        0.11       16.54     26.57 o 
   2   6  12      541.33      528.43     34.03 o 
  -6   7  12       88.34      121.27     20.12 o 
  -5   7  12        3.17       -0.71     17.93 o 
  -4   7  12       74.84      124.51     39.50 o 
  -3   7  12        3.17      -20.16     34.19 o 
  -2   7  12      224.22      242.35     33.42 o 
  -1   7  12       16.34       -3.23     26.28 o 
   0   7  12       32.53       27.74     22.99 o 
   1   7  12       21.18       48.83     18.43 o 
  -4   8  12        3.97        6.85     22.37 o 
  -3   8  12        0.49        2.98     20.15 o 
  -2   8  12       19.27       25.81     21.04 o 
  -1   8  12       28.95       34.39     24.60 o 
  -4 -10  13       62.07       30.73     22.46 o 
  -3 -10  13      217.64      271.95     49.12 o 
  -2 -10  13        3.44       11.88     16.00 o 
  -1 -10  13       48.01       59.16     15.95 o 
   0 -10  13        4.71       16.11     12.98 o 
   1 -10  13       21.99       30.84     24.27 o 
   2 -10  13        5.04       18.28     22.22 o 
  -5  -9  13      134.46      141.02     26.19 o 
  -4  -9  13       40.35       37.34     14.88 o 
  -3  -9  13       38.03       29.40     13.46 o 
  -2  -9  13        2.20       -4.18     11.55 o 
  -1  -9  13       60.94       83.09     16.49 o 
   0  -9  13       34.96       25.86     13.18 o 
   1  -9  13       52.38       37.66     20.51 o 
   2  -9  13       15.02        7.20     18.16 o 
   3  -9  13       71.98       75.79     25.85 o 
  -6  -8  13       38.12       58.60     27.82 o 
  -5  -8  13       25.06       21.69     13.71 o 
  -4  -8  13       19.85        9.16     12.20 o 
  -3  -8  13        9.12       -2.61     13.91 o 
  -2  -8  13      155.47      162.02     19.30 o 
  -1  -8  13      308.85      311.78     22.22 o 
   0  -8  13       31.08       36.96     13.12 o 
   1  -8  13       82.96       90.07     22.44 o 
   2  -8  13       21.96       22.65     18.37 o 
   3  -8  13        4.30       -7.90     17.58 o 
   4  -8  13       12.72       20.81     22.53 o 
  -7  -7  13        8.82       16.10     16.12 o 
  -6  -7  13      185.68      205.34     21.67 o 
  -5  -7  13     1430.43     1271.74     38.76 o 
  -4  -7  13      818.00      797.15     27.04 o 
  -3  -7  13      249.48      254.43     17.90 o 
  -2  -7  13      131.07      139.09     19.06 o 
  -1  -7  13       45.75       41.35     12.64 o 
   0  -7  13       15.45        1.98     10.50 o 
   1  -7  13       84.18       87.02     22.35 o 
   2  -7  13       35.53        6.25     17.15 o 
   3  -7  13      142.80      151.04     25.80 o 
   4  -7  13       69.41       47.29     23.09 o 
  -7  -6  13       23.36       43.69     17.00 o 
  -6  -6  13       64.27       70.10     16.14 o 
  -5  -6  13       76.03       77.60     18.12 o 
  -4  -6  13       50.86       55.68     12.93 o 
  -3  -6  13      142.15      167.24     15.87 o 
  -2  -6  13       28.51       20.14     11.41 o 
  -1  -6  13       17.08        5.87     10.30 o 
   0  -6  13      206.30      210.83     17.39 o 
   1  -6  13      192.64      186.15     24.94 o 
   2  -6  13       30.95        5.94     16.60 o 
   3  -6  13       68.51       77.07     20.49 o 
   4  -6  13       23.99       37.56     19.26 o 
  -8  -5  13      716.73      619.30     35.61 o 
  -7  -5  13     1183.34     1075.44     36.72 o 
  -6  -5  13       67.49       77.63     16.53 o 
  -5  -5  13       23.29       28.38     18.37 o 
  -4  -5  13      428.62      428.07     21.58 o 
  -3  -5  13     2595.94     2470.47     47.14 o 
  -2  -5  13     1284.96     1242.58     30.11 o 
  -1  -5  13      403.01      368.73     27.55 o 
   0  -5  13      261.88      254.70     17.56 o 
   1  -5  13       18.90       25.93     11.10 o 
   2  -5  13       22.33       15.96     15.76 o 
   3  -5  13       30.18       11.02     16.64 o 
   4  -5  13       36.86       14.31     17.72 o 
   5  -5  13      173.38      221.62     37.08 o 
  -8  -4  13       26.81       24.19     17.03 o 
  -7  -4  13       37.36       45.13     14.62 o 
  -6  -4  13      301.69      286.84     21.49 o 
  -5  -4  13       97.03       91.21     16.37 o 
  -4  -4  13       55.93       78.52     13.27 o 
  -3  -4  13       24.93       22.28      9.45 o 
  -2  -4  13       10.13       19.01      8.42 o 
  -1  -4  13      311.11      321.43     15.46 o 
   0  -4  13       34.59       22.01      9.29 o 
   1  -4  13       23.90        7.00      8.79 o 
   2  -4  13      141.32      134.71     21.62 o 
   3  -4  13       37.01       29.65     17.26 o 
   4  -4  13        6.51       10.26     16.87 o 
   5  -4  13       26.06       41.52     26.86 o 
  -9  -3  13       47.54       35.23     17.66 o 
  -8  -3  13      117.30      128.51     26.15 o 
  -7  -3  13      142.43      151.35     18.71 o 
  -6  -3  13     1535.87     1436.52     40.52 o 
  -5  -3  13     2548.62     2330.72     58.32 o 
  -4  -3  13       49.51       54.36     12.07 o 
  -3  -3  13       28.26       24.96     10.00 o 
  -2  -3  13      581.39      532.85     19.19 o 
  -1  -3  13     2816.15     2732.12     48.62 o 
   0  -3  13      877.72      825.31     26.95 o 
   1  -3  13      443.85      405.91     19.91 o 
   2  -3  13      249.86      287.87     27.61 o 
   3  -3  13        1.76       -4.60     15.15 o 
   4  -3  13        7.16       10.06     19.25 o 
   5  -3  13        0.04       25.92     27.50 o 
  -9  -2  13       65.67       67.22     13.79 o 
  -8  -2  13        1.06       11.94     19.46 o 
  -7  -2  13        3.46        4.90     12.48 o 
  -6  -2  13       73.89       78.49     14.51 o 
  -5  -2  13        1.13        4.89     10.55 o 
  -4  -2  13      275.90      263.82     19.06 o 
  -3  -2  13      241.66      253.77     17.97 o 
  -2  -2  13       21.74       17.70      8.08 o 
  -1  -2  13        9.38       19.70     10.08 o 
   0  -2  13        9.67       18.45      9.08 o 
   1  -2  13      415.92      417.93     20.19 o 
   2  -2  13       31.39        1.80     17.48 o 
   3  -2  13       31.25       37.18     19.65 o 
   4  -2  13       64.81       25.46     19.26 o 
   5  -2  13        0.90       47.48     23.49 o 
  -9  -1  13        3.21       10.17     10.77 o 
  -8  -1  13       25.23       36.71     11.71 o 
  -7  -1  13      230.23      239.94     17.08 o 
  -6  -1  13       58.34       62.85     17.22 o 
  -5  -1  13      259.52      258.08     19.52 o 
  -4  -1  13     1942.91     1870.51     48.94 o 
  -3  -1  13     3159.79     3061.06     72.57 o 
  -2  -1  13        1.03        4.73      9.93 o 
  -1  -1  13       12.74       10.31      9.64 o 
   0  -1  13      480.50      445.74     20.31 o 
   1  -1  13     1634.98     1569.99     38.25 o 
   2  -1  13      205.99      221.13     28.94 o 
   3  -1  13      282.56      273.01     28.33 o 
   4  -1  13       95.06       96.24     25.16 o 
   5  -1  13        0.06       62.64     22.80 o 
  -9   0  13        8.96       27.04     12.08 o 
  -8   0  13       43.00       45.60     14.01 o 
  -7   0  13       92.29       84.93     13.05 o 
  -6   0  13        0.11        9.85      7.94 o 
  -5   0  13       28.33       22.30     10.83 o 
  -4   0  13      137.17      142.64     11.62 o 
  -3   0  13       63.23       69.58      9.23 o 
  -2   0  13      205.98      223.73     17.98 o 
  -1   0  13      326.38      315.62     18.41 o 
   0   0  13        0.30        6.32      9.24 o 
   1   0  13        0.27       -3.33     13.01 o 
   2   0  13       32.75       31.03     15.28 o 
   3   0  13      354.27      337.94     31.15 o 
   4   0  13       13.69       19.71     18.75 o 
  -9   1  13        0.34       10.18     11.83 o 
  -8   1  13      162.78      157.23     16.97 o 
  -7   1  13       22.50       32.05      9.91 o 
  -6   1  13       40.16       41.94      9.74 o 
  -5   1  13      403.95      356.89     16.84 o 
  -4   1  13        0.04        3.64      6.34 o 
  -3   1  13      367.64      332.05     13.24 o 
  -2   1  13     1210.38     1219.56     28.13 o 
  -1   1  13     2000.22     1927.76     36.86 o 
   0   1  13       21.82       23.00     10.71 o 
   1   1  13        0.47       18.72     13.50 o 
   2   1  13      230.22      251.93     19.80 o 
   3   1  13      589.73      561.97     26.42 o 
   4   1  13        1.94       -5.14     22.85 o 
  -8   2  13        0.00       16.36     10.91 o 
  -7   2  13       68.66       72.30     15.75 o 
  -6   2  13      108.35      119.22     13.27 o 
  -5   2  13       97.96       97.13     13.01 o 
  -4   2  13        3.69        7.42      7.33 o 
  -3   2  13      110.37      112.83     10.87 o 
  -2   2  13      108.99      177.82     19.61 o 
  -1   2  13       80.20       87.83     12.01 o 
   0   2  13      148.52      144.69     13.58 o 
   1   2  13      223.23      259.06     17.79 o 
   2   2  13        5.25        1.19     13.27 o 
   3   2  13        4.05       19.36     16.46 o 
   4   2  13       18.69       52.10     50.48 o 
  -8   3  13       34.23       32.31     11.39 o 
  -7   3  13        0.07        0.33     10.26 o 
  -6   3  13       76.31       88.32     12.00 o 
  -5   3  13       33.90       38.61      9.40 o 
  -4   3  13       42.02       50.93     10.06 o 
  -3   3  13      282.75      239.60     22.48 o 
  -2   3  13       38.18       60.20     47.98 o 
  -1   3  13      334.92      330.16     45.07 o 
   0   3  13      333.83      337.87     21.72 o 
   1   3  13      688.35      643.92     28.00 o 
   2   3  13       45.82       60.41     16.10 o 
   3   3  13        1.14       41.12     18.55 o 
  -8   4  13        1.46        3.27      9.16 o 
  -7   4  13       74.64       68.74     15.90 o 
  -6   4  13        8.40       -0.15      8.94 o 
  -5   4  13      144.94      160.92     15.57 o 
  -4   4  13      105.52      108.90     12.80 o 
  -3   4  13       69.74       67.28     34.01 o 
  -2   4  13       20.57       29.90     18.05 o 
  -1   4  13      169.90      171.53     24.08 o 
   0   4  13       29.29       62.35     17.95 o 
   1   4  13       28.62       55.73     23.73 o 
   2   4  13       99.51       97.92     21.33 o 
   3   4  13      100.38      138.15     34.85 o 
  -7   5  13      109.72      116.65     15.18 o 
  -6   5  13       27.10       40.94     13.37 o 
  -5   5  13        5.81       10.07     14.44 o 
  -4   5  13       17.02       13.37     13.63 o 
  -3   5  13       23.62       26.48     19.63 o 
  -2   5  13       30.76       25.27     21.17 o 
  -1   5  13       78.69       69.51     24.47 o 
   0   5  13       37.85       42.84     17.86 o 
   1   5  13      195.74      207.26     30.67 o 
   2   5  13       31.60       60.92     20.56 o 
  -6   6  13       15.60       35.97     13.65 o 
  -5   6  13       35.83       41.72     11.10 o 
  -4   6  13       34.77       18.95     17.36 o 
  -3   6  13      144.58      160.97     29.71 o 
  -2   6  13       47.27       62.01     23.53 o 
  -1   6  13       32.99        7.56     21.73 o 
   0   6  13       33.16       31.66     24.55 o 
   1   6  13      123.65       76.18     25.92 o 
  -5   7  13      117.99      151.03     26.00 o 
  -4   7  13       39.60       59.50     23.96 o 
  -3   7  13        8.52       53.46     36.11 o 
  -2   7  13        2.02       11.42     21.72 o 
  -1   7  13        6.93       11.41     22.70 o 
  -3 -10  14        5.06       37.68     38.34 o 
  -2 -10  14        1.16        5.75     28.82 o 
  -1 -10  14       51.62       53.55     15.82 o 
   0 -10  14       72.49       74.55     25.71 o 
  -4  -9  14       22.20       14.14     16.02 o 
  -3  -9  14        0.18       10.04     12.84 o 
  -2  -9  14       27.81       29.41     15.18 o 
  -1  -9  14        6.73        8.06     12.48 o 
   0  -9  14       18.90       14.34     17.82 o 
   1  -9  14        0.03        2.19     21.34 o 
   2  -9  14       98.62      114.67     28.48 o 
  -6  -8  14        8.63       15.98     18.08 o 
  -5  -8  14       74.38       82.49     19.80 o 
  -4  -8  14       29.43       25.60     14.32 o 
  -3  -8  14       15.53        9.44     13.09 o 
  -2  -8  14       47.33       38.68     14.42 o 
  -1  -8  14       13.10        5.06     11.95 o 
   0  -8  14        8.70        5.71     11.64 o 
   1  -8  14        1.09      -11.19     16.32 o 
   2  -8  14       41.40       32.90     20.56 o 
   3  -8  14        0.90       35.25     23.39 o 
  -6  -7  14        0.64       28.34     16.39 o 
  -5  -7  14      227.90      224.71     22.17 o 
  -4  -7  14      306.61      321.76     22.10 o 
  -3  -7  14       21.48       33.59     13.18 o 
  -2  -7  14       39.89       44.48     13.99 o 
  -1  -7  14        3.40        7.09     10.72 o 
   0  -7  14       87.57      107.60     16.09 o 
   1  -7  14        1.18       -0.01     16.06 o 
   2  -7  14       19.69       10.34     18.18 o 
   3  -7  14        3.90        7.98     21.55 o 
  -7  -6  14       83.60       53.96     23.91 o 
  -6  -6  14       94.49      109.36     19.37 o 
  -5  -6  14      216.76      189.42     20.93 o 
  -4  -6  14      122.35      132.23     17.38 o 
  -3  -6  14       29.32       22.32     10.84 o 
  -2  -6  14      185.82      173.34     18.34 o 
  -1  -6  14        6.71       -9.11     10.00 o 
   0  -6  14       67.10       58.47     12.91 o 
   1  -6  14       20.37       -2.77     15.32 o 
   2  -6  14       11.82        7.21     16.56 o 
   3  -6  14       28.60       20.03     18.38 o 
   4  -6  14        5.58       -2.63     23.86 o 
  -7  -5  14      482.70      504.66     27.50 o 
  -6  -5  14      181.70      198.10     20.74 o 
  -5  -5  14        7.42        0.62     13.48 o 
  -4  -5  14       35.31       35.53     11.94 o 
  -3  -5  14      131.39      148.32     14.85 o 
  -2  -5  14      565.19      489.51     22.79 o 
  -1  -5  14       36.20       34.30     11.43 o 
   0  -5  14       57.24       44.28     12.40 o 
   1  -5  14       24.50       15.46     16.29 o 
   2  -5  14       80.24       64.82     18.79 o 
   3  -5  14       32.05       54.42     19.13 o 
   4  -5  14       16.08       12.23     21.79 o 
  -8  -4  14      436.87      402.96     34.94 o 
  -7  -4  14      156.91      178.01     21.11 o 
  -6  -4  14      414.01      417.40     24.61 o 
  -5  -4  14       18.19       18.19     13.30 o 
  -4  -4  14       58.14       74.69     14.03 o 
  -3  -4  14      248.99      240.00     18.32 o 
  -2  -4  14      366.39      372.61     17.49 o 
  -1  -4  14        2.12        3.48      9.76 o 
   0  -4  14      442.69      358.17     19.96 o 
   1  -4  14        6.78       -9.10     14.29 o 
   2  -4  14       39.92       43.91     18.16 o 
   3  -4  14        6.56       -0.15     16.79 o 
   4  -4  14        3.07      -11.03     19.59 o 
  -8  -3  14      243.51      215.42     27.22 o 
  -7  -3  14       26.12       42.58     14.10 o 
  -6  -3  14      265.83      255.67     21.81 o 
  -5  -3  14      287.70      291.44     22.23 o 
  -4  -3  14      270.03      253.77     18.59 o 
  -3  -3  14        8.91        2.30      8.70 o 
  -2  -3  14      122.39      136.60     13.34 o 
  -1  -3  14       55.43       58.64      9.65 o 
   0  -3  14      724.44      660.68     24.99 o 
   1  -3  14       34.11       23.91     11.30 o 
   2  -3  14       64.34       68.74     18.11 o 
   3  -3  14       76.59       49.38     21.88 o 
   4  -3  14       21.84       20.99     23.12 o 
  -8  -2  14        6.73       19.95     13.56 o 
  -7  -2  14       70.85      106.34     17.01 o 
  -6  -2  14      690.84      626.51     28.08 o 
  -5  -2  14      451.91      425.37     25.20 o 
  -4  -2  14      579.19      554.07     23.58 o 
  -3  -2  14        6.88        6.45      8.62 o 
  -2  -2  14       23.47       23.58      9.73 o 
  -1  -2  14      217.55      207.08     18.14 o 
   0  -2  14      355.18      363.98     19.91 o 
   1  -2  14        1.41       -1.38     13.44 o 
   2  -2  14      519.14      393.26     32.32 o 
   3  -2  14       11.62        4.73     16.85 o 
   4  -2  14       15.03       16.72     20.43 o 
  -8  -1  14       18.16       25.96     11.26 o 
  -7  -1  14       10.29        5.05     10.09 o 
  -6  -1  14      274.51      276.03     16.28 o 
  -5  -1  14        2.97       -0.22     11.06 o 
  -4  -1  14      290.67      279.44     21.57 o 
  -3  -1  14       39.91       39.73     12.92 o 
  -2  -1  14      243.40      257.01     26.40 o 
  -1  -1  14       15.34        3.84     10.50 o 
   0  -1  14      157.83      190.89     17.28 o 
   1  -1  14       16.93       23.58     12.18 o 
   2  -1  14      502.06      415.27     33.51 o 
   3  -1  14       22.65       27.28     21.81 o 
   4  -1  14       44.54       56.15     20.74 o 
  -8   0  14       19.94       35.96     13.21 o 
  -7   0  14      100.64       92.67     13.99 o 
  -6   0  14        4.40       -2.85      7.80 o 
  -5   0  14        3.21       12.57      7.49 o 
  -4   0  14      672.75      567.83     19.60 o 
  -3   0  14      591.87      548.43     25.83 o 
  -2   0  14      544.49      526.61     23.70 o 
  -1   0  14       56.85       93.16     14.49 o 
   0   0  14       14.54       21.18     11.30 o 
   1   0  14      136.18      136.56     20.14 o 
   2   0  14      135.42      126.20     25.19 o 
   3   0  14        5.51       14.07     18.66 o 
   4   0  14      327.28      292.80     52.23 o 
  -8   1  14       12.65       29.54     10.58 o 
  -7   1  14       29.67       25.92     10.83 o 
  -6   1  14       52.85       69.68     11.54 o 
  -5   1  14        7.03        6.18      7.33 o 
  -4   1  14      150.64      145.01     18.69 o 
  -3   1  14       21.62        5.13     12.91 o 
  -2   1  14      219.40      191.68     18.57 o 
  -1   1  14        5.26       11.76      9.55 o 
   0   1  14      143.83      127.30     20.02 o 
   1   1  14       21.12       35.15     13.64 o 
   2   1  14      111.68      135.11     17.88 o 
   3   1  14        5.51       27.04     22.49 o 
  -8   2  14       39.36       37.53     11.51 o 
  -7   2  14        1.56        5.81     10.50 o 
  -6   2  14        1.14       11.79      7.47 o 
  -5   2  14      140.86      129.62     25.99 o 
  -4   2  14        4.29       -2.80      6.66 o 
  -3   2  14       13.39       45.99     14.49 o 
  -2   2  14      387.06      328.49     28.81 o 
  -1   2  14      336.29      299.89     29.27 o 
   0   2  14      312.14      324.78     22.34 o 
   1   2  14       71.93       63.97     15.39 o 
   2   2  14       22.79       25.09     15.82 o 
   3   2  14       64.83       80.21     19.80 o 
  -8   3  14       82.91       98.01     14.77 o 
  -7   3  14       14.42       27.82      9.62 o 
  -6   3  14       19.91       19.35      8.29 o 
  -5   3  14       16.76       -0.04      8.51 o 
  -4   3  14       75.50       90.07     11.96 o 
  -3   3  14       72.12       78.22     18.14 o 
  -2   3  14       29.71       34.99     23.56 o 
  -1   3  14      118.04       97.59     34.48 o 
   0   3  14      133.75      139.86     20.73 o 
   1   3  14       15.92       39.38     16.13 o 
   2   3  14       69.27       64.91     19.98 o 
  -7   4  14       48.44       65.29     14.50 o 
  -6   4  14       16.87       23.19     11.57 o 
  -5   4  14        0.18        9.62      8.46 o 
  -4   4  14        4.48       19.70      9.81 o 
  -3   4  14       65.46       87.92     29.60 o 
  -2   4  14        2.20       -3.77     17.44 o 
  -1   4  14       19.68       17.67     22.47 o 
   0   4  14      157.62      172.09     30.25 o 
   1   4  14       91.80       80.84     25.61 o 
   2   4  14      118.67      135.55     42.25 o 
  -6   5  14       71.13       87.35     15.63 o 
  -5   5  14       23.10       18.30     11.47 o 
  -4   5  14       13.95        1.70     23.74 o 
  -3   5  14        1.71        5.00     19.78 o 
  -2   5  14       57.16       81.09     25.47 o 
  -1   5  14      123.10      110.71     27.17 o 
   0   5  14        0.13       10.89     21.64 o 
   1   5  14      159.65      165.20     30.64 o 
  -5   6  14       24.47       22.86     21.22 o 
  -4   6  14        0.73       -9.34     21.99 o 
  -3   6  14        3.83       14.37     40.67 o 
  -2   6  14       11.26       -4.17     20.90 o 
  -1   6  14        5.31       -7.03     22.83 o 
  -3  -9  15        8.68       -3.47     15.09 o 
  -2  -9  15        0.81       22.77     15.97 o 
  -1  -9  15        5.16        5.56     14.86 o 
   0  -9  15        2.82        6.00     31.28 o 
  -5  -8  15       51.09       58.72     20.31 o 
  -4  -8  15      231.02      295.02     33.43 o 
  -3  -8  15      679.11      676.81     35.00 o 
  -2  -8  15       40.76       39.89     14.75 o 
  -1  -8  15       20.08       23.24     12.43 o 
   0  -8  15       10.14        9.69     19.00 o 
   1  -8  15       31.02       20.65     22.64 o 
   2  -8  15      126.31      119.78     29.50 o 
  -6  -7  15        3.53       22.45     29.82 o 
  -5  -7  15       53.78       33.05     14.26 o 
  -4  -7  15       14.40       15.72     13.88 o 
  -3  -7  15       12.56        7.69     12.64 o 
  -2  -7  15        9.61        7.51     11.24 o 
  -1  -7  15       17.03        3.53     11.69 o 
   0  -7  15        2.21       14.72     11.88 o 
   1  -7  15       10.62        5.20     18.37 o 
   2  -7  15       12.30       10.25     21.47 o 
  -6  -6  15       22.07       31.24     15.18 o 
  -5  -6  15        3.25       -4.97     11.66 o 
  -4  -6  15        5.51        6.68     11.90 o 
  -3  -6  15      128.24      134.84     18.56 o 
  -2  -6  15      218.24      228.90     20.95 o 
  -1  -6  15      832.29      803.71     48.23 o 
   0  -6  15      132.42      154.89     18.18 o 
   1  -6  15       21.50       28.12     18.39 o 
   2  -6  15       12.75        8.90     18.23 o 
   3  -6  15       15.35        6.57     21.23 o 
  -7  -5  15      166.80      174.56     20.70 o 
  -6  -5  15       82.87       96.07     18.21 o 
  -5  -5  15       20.19       11.39     13.32 o 
  -4  -5  15       21.27       21.11     12.07 o 
  -3  -5  15       31.47       27.42     12.55 o 
  -2  -5  15       20.15       11.12     11.67 o 
  -1  -5  15       32.39       38.04     12.60 o 
   0  -5  15        8.68       -2.92     11.43 o 
   1  -5  15       24.42        5.21     15.48 o 
   2  -5  15       21.04       11.62     20.95 o 
   3  -5  15       34.98       32.52     33.25 o 
  -7  -4  15        8.63       31.75     14.73 o 
  -6  -4  15       98.00       67.82     15.72 o 
  -5  -4  15      210.88      209.52     22.40 o 
  -4  -4  15       13.36        9.01     10.83 o 
  -3  -4  15        0.50        0.90      9.76 o 
  -2  -4  15       56.14       50.32     10.60 o 
  -1  -4  15      229.75      250.02     20.66 o 
   0  -4  15       79.97       72.50     14.29 o 
   1  -4  15      639.71      546.42     53.73 o 
   2  -4  15      189.76      229.70     27.64 o 
   3  -4  15        1.98        2.96     20.11 o 
  -8  -3  15        5.28        0.56     19.68 o 
  -7  -3  15        1.82       36.82     20.86 o 
  -6  -3  15       60.40       57.04     14.82 o 
  -5  -3  15       54.08       50.37     15.35 o 
  -4  -3  15       89.01       92.84     15.16 o 
  -3  -3  15       10.17        7.67      9.60 o 
  -2  -3  15       51.12       52.33     11.57 o 
  -1  -3  15        7.42        1.92     12.90 o 
   0  -3  15      119.36      135.07     17.30 o 
   1  -3  15       32.17       15.22     17.62 o 
   2  -3  15        4.73       -1.42     16.26 o 
   3  -3  15       21.78      -13.52     30.71 o 
  -8  -2  15       48.07       47.56     12.97 o 
  -7  -2  15      694.82      627.80     33.49 o 
  -6  -2  15      166.85      172.09     19.72 o 
  -5  -2  15       30.19       27.97     14.48 o 
  -4  -2  15      176.15      165.92     17.49 o 
  -3  -2  15      181.25      216.48     19.54 o 
  -2  -2  15        3.09        5.97      9.00 o 
  -1  -2  15       33.91       37.82     15.03 o 
   0  -2  15      147.84      135.40     18.61 o 
   1  -2  15      215.75      244.19     38.49 o 
   2  -2  15        2.72        5.97     17.28 o 
   3  -2  15      306.34      287.75     31.36 o 
  -8  -1  15        6.07       -4.46     14.15 o 
  -7  -1  15       19.01       15.33     10.66 o 
  -6  -1  15       36.07       52.34     11.92 o 
  -5  -1  15        1.88        4.05      7.88 o 
  -4  -1  15       32.02       28.42     12.30 o 
  -3  -1  15        0.05      -15.82      8.09 o 
  -2  -1  15      103.24      104.75     19.74 o 
  -1  -1  15        0.02       -8.47     11.33 o 
   0  -1  15       56.60       57.08     13.67 o 
   1  -1  15        1.80       -3.59     11.15 o 
   2  -1  15      120.41       91.41     24.00 o 
   3  -1  15       13.08       74.53     26.53 o 
  -8   0  15       26.86       26.84     16.57 o 
  -7   0  15        7.71       11.21      9.88 o 
  -6   0  15       81.67       74.07     12.23 o 
  -5   0  15      896.39      842.14     61.10 o 
  -4   0  15      236.46      216.01     23.82 o 
  -3   0  15      246.03      254.79     24.57 o 
  -2   0  15      231.79      228.18     20.49 o 
  -1   0  15       66.95       61.26     14.36 o 
   0   0  15        0.14       -7.99     10.76 o 
   1   0  15       81.35       59.67     21.40 o 
   2   0  15      153.65      136.01     27.54 o 
   3   0  15      110.23      143.52     26.03 o 
  -8   1  15        3.24       -2.63     11.91 o 
  -7   1  15        0.16        8.12      9.01 o 
  -6   1  15       15.69       26.19      9.41 o 
  -5   1  15       77.77       79.71     16.56 o 
  -4   1  15      126.53      117.15     13.34 o 
  -3   1  15        0.48       -7.23     13.60 o 
  -2   1  15       15.71       11.42     13.95 o 
  -1   1  15       18.47        5.21     11.62 o 
   0   1  15       92.14      106.23     16.57 o 
   1   1  15        6.59       15.25     14.28 o 
   2   1  15       43.18       92.43     25.13 o 
  -7   2  15       69.55       68.07     11.65 o 
  -6   2  15        1.26        9.86      9.16 o 
  -5   2  15        0.19       -2.31      6.77 o 
  -4   2  15      117.37      112.31     12.80 o 
  -3   2  15      625.46      597.56     32.69 o 
  -2   2  15      143.69      142.23     23.71 o 
  -1   2  15      361.87      347.69     32.86 o 
   0   2  15      164.03      158.60     18.66 o 
   1   2  15       12.57        0.77     19.59 o 
   2   2  15        3.02       10.92     23.29 o 
  -7   3  15      104.83       74.95     14.70 o 
  -6   3  15        0.02        5.81      9.05 o 
  -5   3  15        2.68        3.66      8.73 o 
  -4   3  15       22.58       25.46      9.22 o 
  -3   3  15      122.58      160.03     22.99 o 
  -2   3  15      208.10      237.67     35.47 o 
  -1   3  15        0.03        8.58     21.87 o 
   0   3  15        5.87       17.61     20.97 o 
   1   3  15       17.39       19.94     22.25 o 
  -6   4  15       66.80       47.46     13.22 o 
  -5   4  15       46.27       45.76     11.03 o 
  -4   4  15        9.06       14.95     10.16 o 
  -3   4  15        1.30      -28.97     22.23 o 
  -2   4  15      115.84      146.61     25.11 o 
  -1   4  15      227.62      252.17     35.37 o 
   0   4  15       45.00       46.45     23.43 o 
  -5   5  15      116.42      133.64     17.24 o 
  -4   5  15        0.03       -2.12     23.25 o 
  -3   5  15       15.87       13.35     34.58 o 
  -2   5  15       19.41        5.70     22.92 o 
  -1   5  15       88.25      101.13     27.85 o 
  -4  -8  16      165.03      190.91     28.53 o 
  -3  -8  16        2.05        9.73     14.37 o 
  -2  -8  16        9.35       13.30     14.14 o 
  -1  -8  16       56.87       81.07     18.73 o 
   0  -8  16       73.10      105.76     31.94 o 
  -5  -7  16        0.51       -5.47     13.44 o 
  -4  -7  16      438.43      430.95     40.78 o 
  -3  -7  16       35.67       21.78     14.33 o 
  -2  -7  16      106.02      106.79     18.50 o 
  -1  -7  16        1.15        6.40     17.71 o 
   0  -7  16       16.79       23.40     22.80 o 
   1  -7  16      167.66      237.93     36.86 o 
  -6  -6  16        4.59       15.08     18.14 o 
  -5  -6  16       51.73       59.07     17.71 o 
  -4  -6  16       27.42       26.70     15.79 o 
  -3  -6  16       68.10       62.43     17.96 o 
  -2  -6  16      233.32      240.51     20.50 o 
  -1  -6  16        5.24        8.31     11.86 o 
   0  -6  16        8.41       -6.95     15.16 o 
   1  -6  16       95.96       93.14     26.59 o 
   2  -6  16      138.41      170.70     44.55 o 
  -6  -5  16       46.76       66.21     20.25 o 
  -5  -5  16      102.50       96.91     17.80 o 
  -4  -5  16       11.18       18.56     11.74 o 
  -3  -5  16        7.81        3.53     12.51 o 
  -2  -5  16      441.94      413.60     27.79 o 
  -1  -5  16       23.93       19.92     12.97 o 
   0  -5  16      113.32      119.27     17.30 o 
   1  -5  16        7.75      -10.69     16.63 o 
   2  -5  16        0.00       18.40     19.51 o 
  -7  -4  16       54.83       77.68     20.83 o 
  -6  -4  16       75.21       91.81     17.04 o 
  -5  -4  16       22.71       36.64     15.31 o 
  -4  -4  16        0.02        2.50     14.30 o 
  -3  -4  16      109.25      114.44     15.78 o 
  -2  -4  16       33.93       33.92     13.94 o 
  -1  -4  16       97.81      109.64     19.98 o 
   0  -4  16      205.46      240.79     21.42 o 
   1  -4  16       19.18       23.82     18.12 o 
   2  -4  16        0.76       12.33     27.74 o 
  -7  -3  16       60.37      101.68     26.45 o 
  -6  -3  16      149.58      169.28     20.49 o 
  -5  -3  16       76.83       70.75     17.58 o 
  -4  -3  16      113.63       96.55     16.10 o 
  -3  -3  16      136.70      168.90     17.99 o 
  -2  -3  16       22.85       46.61     10.84 o 
  -1  -3  16       22.02       14.22     12.78 o 
   0  -3  16      218.57      216.01     20.54 o 
   1  -3  16        1.81        1.06     16.14 o 
   2  -3  16       83.27       89.90     27.35 o 
  -7  -2  16       32.68       35.49     12.13 o 
  -6  -2  16      133.17      139.66     18.54 o 
  -5  -2  16       64.05       70.94     16.41 o 
  -4  -2  16       65.11       68.00     14.96 o 
  -3  -2  16       26.36       19.65     14.37 o 
  -2  -2  16        0.00        2.53     11.75 o 
  -1  -2  16      107.00       94.14     18.23 o 
   0  -2  16       18.86       21.83     13.44 o 
   1  -2  16      101.70       93.27     27.50 o 
   2  -2  16      124.98      131.57     28.55 o 
  -7  -1  16        0.03       -4.41      9.02 o 
  -6  -1  16      156.58      164.15     26.34 o 
  -5  -1  16        3.01       10.74      8.61 o 
  -4  -1  16      259.71      241.70     24.49 o 
  -3  -1  16       58.28       44.41     14.49 o 
  -2  -1  16       98.78      129.85     25.50 o 
  -1  -1  16      104.90      120.63     17.17 o 
   0  -1  16       23.54       -3.63     12.47 o 
   1  -1  16       16.15       -3.28     18.39 o 
   2  -1  16       47.03       45.79     22.06 o 
  -7   0  16       53.53       62.68     12.64 o 
  -6   0  16        6.12        1.13     12.30 o 
  -5   0  16        8.34       17.47     11.19 o 
  -4   0  16      180.08      153.99     31.20 o 
  -3   0  16       58.98       79.64     24.86 o 
  -2   0  16       17.35        5.25     12.54 o 
  -1   0  16       31.60       19.83     12.72 o 
   0   0  16        1.74        0.37     11.31 o 
   1   0  16       42.21       53.86     34.15 o 
   2   0  16        6.01       39.14     26.29 o 
  -7   1  16      146.15      136.86     16.60 o 
  -6   1  16       14.16       27.13     13.97 o 
  -5   1  16        0.12        7.75      8.09 o 
  -4   1  16      189.59      216.51     35.35 o 
  -3   1  16       12.81        9.28     15.43 o 
  -2   1  16      249.87      313.35     28.48 o 
  -1   1  16        8.67       -3.97     12.32 o 
   0   1  16       32.57       25.34     19.56 o 
   1   1  16       50.82       73.19     13.01 o 
  -6   2  16       84.64      118.50     14.19 o 
  -5   2  16      119.77      101.10     12.80 o 
  -4   2  16        8.53       -2.37      7.56 o 
  -3   2  16        1.14        7.67     24.17 o 
  -2   2  16      150.36      172.73     26.80 o 
  -1   2  16       48.37       36.06     23.26 o 
   0   2  16        0.16      -16.68     15.61 o 
   1   2  16       38.24       47.01     22.69 o 
  -6   3  16       71.71       67.99     12.20 o 
  -5   3  16      208.10      244.66     43.73 o 
  -4   3  16       15.95       20.52     16.44 o 
  -3   3  16        1.13      -18.02     23.98 o 
  -2   3  16       88.65       99.95     29.06 o 
  -1   3  16       22.27       38.26     23.94 o 
   0   3  16      130.23      125.84     35.98 o 
  -4   4  16       96.79      116.41     35.51 o 
  -3   4  16      153.90      184.70     36.82 o 
  -2   4  16        7.17       14.78     23.40 o 
  -3  -7  17        0.37        1.46     15.37 o 
  -2  -7  17        1.21        3.07     13.06 o 
  -1  -7  17       38.69       30.84     15.85 o 
  -4  -6  17        7.94       21.34     15.92 o 
  -3  -6  17       14.71       -6.24     20.99 o 
  -2  -6  17       10.68        8.12     16.09 o 
  -1  -6  17        7.87       12.57     14.26 o 
   0  -6  17        7.40        2.37     20.10 o 
  -5  -5  17        0.06       17.36     13.35 o 
  -4  -5  17       43.28       37.48     16.25 o 
  -3  -5  17      157.96      145.51     43.78 o 
  -2  -5  17       46.68       51.33     19.95 o 
  -1  -5  17       20.33       31.38     13.44 o 
   0  -5  17        0.59        4.73     19.88 o 
   1  -5  17       29.01        5.15     20.92 o 
  -6  -4  17       30.14       40.78     18.02 o 
  -5  -4  17       11.40       25.92     14.66 o 
  -4  -4  17       18.59       58.83     24.44 o 
  -3  -4  17       67.02       63.15     18.35 o 
  -2  -4  17       16.56       -4.40     15.19 o 
  -1  -4  17        0.67       -3.50     14.59 o 
   0  -4  17        1.98        7.20     17.35 o 
   1  -4  17        5.26       -5.41     20.08 o 
  -6  -3  17      175.44      205.42     22.24 o 
  -5  -3  17      234.64      267.55     28.78 o 
  -4  -3  17       43.52       37.77     17.35 o 
  -3  -3  17        2.09       -3.15     13.58 o 
  -2  -3  17       74.26      109.43     20.91 o 
  -1  -3  17      100.64      104.02     24.11 o 
   0  -3  17       31.58       19.58     16.47 o 
   1  -3  17       52.22       42.09     23.55 o 
  -6  -2  17        0.21        4.86     10.27 o 
  -5  -2  17        6.83       15.32     19.37 o 
  -4  -2  17       12.93       19.11     13.24 o 
  -3  -2  17       32.87       75.97     22.84 o 
  -2  -2  17        4.35      -15.77     19.40 o 
  -1  -2  17       66.30       59.23     16.43 o 
   0  -2  17       29.31       32.78     14.32 o 
   1  -2  17        6.89      -10.78     31.46 o 
  -6  -1  17       15.73       15.55     12.09 o 
  -5  -1  17       17.93       18.08     11.69 o 
  -4  -1  17       86.99       79.32     11.64 o 
  -3  -1  17      209.92      247.43     25.60 o 
  -2  -1  17       93.24       85.62     26.02 o 
  -1  -1  17        2.79        4.46     13.45 o 
   0  -1  17       96.23      131.81     29.95 o 
   1  -1  17       39.47       27.95     22.47 o 
  -6   0  17       66.48       76.64     15.84 o 
  -5   0  17       11.99       27.98     10.78 o 
  -4   0  17       14.80       36.70      8.85 o 
  -3   0  17        0.00       23.28     19.03 o 
  -2   0  17        0.00        1.85     13.37 o 
  -1   0  17       73.95      109.48     19.81 o 
   0   0  17        0.44      -21.78     19.10 o 
  -5   1  17        0.47        8.07     10.44 o 
  -4   1  17        3.94        9.61     12.76 o 
  -3   1  17        0.73       -9.97     15.62 o 
  -2   1  17        4.37        0.98     17.50 o 
  -1   1  17      104.30      153.96     30.60 o 
   0   1  17       69.47       75.13     22.96 o 
  -5   2  17        0.25       -2.08      8.94 o 
  -4   2  17       69.27       71.63     22.15 o 
  -3   2  17       21.83       39.78     19.65 o 
  -2   2  17       10.08        5.47     32.17 o 
  -1   2  17        4.80       -0.19     31.43 o 
  -3  -5  18       51.42       47.39     19.19 o 
  -2  -5  18        4.39        9.87     16.26 o 
  -4  -4  18      287.12      334.60     30.92 o 
  -3  -4  18       25.68       34.36     17.26 o 
  -2  -4  18        4.98        2.88     15.55 o 
  -1  -4  18        5.61        6.29     16.00 o 
  -4  -3  18      104.06      115.24     16.22 o 
  -3  -3  18       66.89       87.43     29.86 o 
  -2  -3  18      130.20      202.31     35.52 o 
  -1  -3  18       34.78        6.57     23.57 o 
  -5  -2  18       30.30       39.86     14.34 o 
  -4  -2  18       12.36       27.47     24.99 o 
  -3  -2  18       47.01       24.37     17.14 o 
  -2  -2  18      401.05      472.55     32.83 o 
  -1  -2  18       63.52       59.77     18.06 o 
  -4  -1  18        8.96        7.55      8.47 o 
  -3  -1  18        0.63      -17.07     15.48 o 
  -2  -1  18      115.85      137.15     27.15 o 
  -1  -1  18       41.44       43.99     17.18 o 
  -4   0  18       27.51       44.71     17.34 o 
  -3   0  18        8.94       22.62     21.00 o 
  -2   0  18       35.30       20.01     19.57 o 
                                                 
